# Supplementary material for: Age-associated differences in mucosal and systemic host responses to SARS-CoV-2 infection
Source: Nat Commun. 2025 Mar 10;16:2383. doi: 10.1038/s41467-025-57655-3 (PMC11894178; doi:10.1038/s41467-025-57655-3)
Supplement: Supplementary file 3 — Supplementary Data 1 [file 41467_2025_57655_MOESM3_ESM.xlsx]

## Sheet: 0-5 vs. 6-13 yr
Supplementary Data 1. Output from fast gene set enrichment analysis of immune module expression in upper respiratory tract samples from healthy subjects
Sample Type	Comparison	Gene Module	pval	padj	log2err	ES	NES	size	GeneRatio	Expression
Upper respiratory	0-5 vs. 6-13 yr	Myeloid Activation	2.65933e-19	8.11095e-18	1.13309	0.582914	2.72492	153	0.562092	Up-regulated
Upper respiratory	0-5 vs. 6-13 yr	Innate Immune Cell Activation	4.92534e-24	3.00446e-22	1.27091	0.443328	2.39178	489	0.468303	Up-regulated
Upper respiratory	0-5 vs. 6-13 yr	Coagulation	2.29135e-06	2.79545e-05	0.627257	0.634302	2.22829	33	0.636364	Up-regulated
Upper respiratory	0-5 vs. 6-13 yr	Homeostasis	8.24675e-13	1.25763e-11	0.921426	0.42949	2.16635	269	0.468401	Up-regulated
Upper respiratory	0-5 vs. 6-13 yr	Mononuclear Cell Migration	1.6715e-05	0.000169936	0.57561	0.576147	2.15488	42	0.452381	Up-regulated
Upper respiratory	0-5 vs. 6-13 yr	Adaptive Immune Response	5.49778e-14	1.11788e-12	0.965328	0.39117	2.06695	414	0.432367	Up-regulated
Upper respiratory	0-5 vs. 6-13 yr	Oxidative Stress Response	9.55729e-05	0.000728744	0.538434	0.540902	2.01264	43	0.488372	Up-regulated
Upper respiratory	0-5 vs. 6-13 yr	Phagocytosis	0.000592908	0.00328795	0.477271	0.587861	1.91554	25	0.76	Up-regulated
Upper respiratory	0-5 vs. 6-13 yr	Complement System	0.000679463	0.00345394	0.477271	0.605267	1.90036	21	0.761905	Up-regulated
Upper respiratory	0-5 vs. 6-13 yr	Chemokine Signaling	0.000224484	0.00136935	0.518848	0.472109	1.8876	60	0.416667	Up-regulated
Upper respiratory	0-5 vs. 6-13 yr	Other Interleukin Signaling	0.000160266	0.00108625	0.518848	0.456017	1.87294	69	0.507246	Up-regulated
Upper respiratory	0-5 vs. 6-13 yr	IL-17 Signaling	0.00683887	0.0278114	0.407018	0.599768	1.75211	16	0.5	Up-regulated
Upper respiratory	0-5 vs. 6-13 yr	IL-1 Signaling	0.00614962	0.0267948	0.407018	0.472816	1.7026	37	0.459459	Up-regulated
Upper respiratory	0-5 vs. 6-13 yr	HIF1A Signaling	0.0104357	0.0374456	0.38073	0.549181	1.67061	19	0.473684	Up-regulated
Upper respiratory	0-5 vs. 6-13 yr	Interferon Response	8.08682e-05	0.000704709	0.538434	0.332177	1.65918	233	0.412017	Up-regulated
Upper respiratory	0-5 vs. 6-13 yr	TNF Signaling	0.00281517	0.0132097	0.431708	0.404774	1.65411	68	0.485294	Up-regulated
Upper respiratory	0-5 vs. 6-13 yr	Inflammasomes	0.0133842	0.0429702	0.38073	0.514223	1.62598	22	0.681818	Up-regulated
Upper respiratory	0-5 vs. 6-13 yr	Myeloid Inflammation	0.0116527	0.0394897	0.38073	0.49728	1.62038	25	0.56	Up-regulated
Upper respiratory	0-5 vs. 6-13 yr	NO Signaling	0.0354249	0.0831124	0.321776	0.639197	1.55388	9	0.666667	Unchanged
Upper respiratory	0-5 vs. 6-13 yr	PPAR Signaling	0.0301247	0.0735044	0.352488	0.682786	1.55013	7	0.571429	Unchanged
Upper respiratory	0-5 vs. 6-13 yr	TH17 Differentiation	0.0267056	0.0735044	0.352488	0.443715	1.54718	32	0.53125	Unchanged
Upper respiratory	0-5 vs. 6-13 yr	TLR Signaling	0.0102315	0.0374456	0.38073	0.371144	1.53969	72	0.527778	Up-regulated
Upper respiratory	0-5 vs. 6-13 yr	MAPK Signaling	0.0299554	0.0735044	0.352488	0.488813	1.53473	21	0.47619	Unchanged
Upper respiratory	0-5 vs. 6-13 yr	JAK-STAT Signaling	0.029572	0.0735044	0.352488	0.400626	1.51378	45	0.288889	Unchanged
Upper respiratory	0-5 vs. 6-13 yr	MHC Class I Antigen Presentation	0.0525508	0.114486	0.321776	0.422108	1.47184	32	0.25	Unchanged
Upper respiratory	0-5 vs. 6-13 yr	BCR Signaling	0.0211226	0.064424	0.352488	0.375291	1.46783	53	0.490566	Unchanged
Upper respiratory	0-5 vs. 6-13 yr	Host Susceptibility	0.0492424	0.111251	0.282013	0.452041	1.46089	24	0.666667	Unchanged
Upper respiratory	0-5 vs. 6-13 yr	Leukotriene and Prostaglandin Inflammation	0.0562016	0.118217	0.266351	0.535468	1.45273	13	0.384615	Unchanged
Upper respiratory	0-5 vs. 6-13 yr	NLR Signaling	0.0269937	0.0735044	0.352488	0.328369	1.40572	82	0.560976	Unchanged
Upper respiratory	0-5 vs. 6-13 yr	TH2 Differentiation	0.0996169	0.18414	0.195789	0.4839	1.37577	15	0.466667	Unchanged
Upper respiratory	0-5 vs. 6-13 yr	NK Activity	0.0872865	0.171757	0.208955	0.415702	1.35456	25	0.48	Unchanged
Upper respiratory	0-5 vs. 6-13 yr	Treg Differentiation	0.0968992	0.18414	0.199915	0.485694	1.34627	14	0.785714	Unchanged
Upper respiratory	0-5 vs. 6-13 yr	Lymphocyte Trafficking	0.126923	0.227715	0.172324	0.418973	1.3248	22	0.5	Unchanged
Upper respiratory	0-5 vs. 6-13 yr	NF-kappaB Signaling	0.0686456	0.139579	0.234393	0.321328	1.31975	69	0.434783	Unchanged
Upper respiratory	0-5 vs. 6-13 yr	Host Defense Peptides	0.165725	0.273222	0.147331	0.496681	1.2989	11	0.272727	Unchanged
Upper respiratory	0-5 vs. 6-13 yr	Proteotoxic Stress	0.138196	0.240855	0.164406	0.386059	1.28113	28	0.5	Unchanged
Upper respiratory	0-5 vs. 6-13 yr	Angiotensin System	0.193974	0.303395	0.135002	0.478457	1.25124	11	0.727273	Unchanged
Upper respiratory	0-5 vs. 6-13 yr	TGF-beta Signaling	0.173077	0.277834	0.145516	0.373841	1.22867	27	0.481481	Unchanged
Upper respiratory	0-5 vs. 6-13 yr	TH9 Differentiation	0.213358	0.325371	0.126876	0.502398	1.22133	9	0.555556	Unchanged
Upper respiratory	0-5 vs. 6-13 yr	Virus-Host Interaction	0.23062	0.334948	0.124434	0.446566	1.21154	13	0.615385	Unchanged
Upper respiratory	0-5 vs. 6-13 yr	IL-6 Signaling	0.229885	0.334948	0.123842	0.417661	1.18745	15	0.533333	Unchanged
Upper respiratory	0-5 vs. 6-13 yr	Lysosome	0.244318	0.346591	0.118815	0.362578	1.17176	24	0.541667	Unchanged
Upper respiratory	0-5 vs. 6-13 yr	Tissue Stress	0.373358	0.495106	0.0916795	0.494931	1.06577	6	0.5	Unchanged
Upper respiratory	0-5 vs. 6-13 yr	Glycan Sensing	0.47646	0.618384	0.0785029	0.276793	0.996624	38	0.526316	Unchanged
Upper respiratory	0-5 vs. 6-13 yr	IL-2 Signaling	0.496032	0.630374	0.0791317	0.318374	0.975471	20	0.5	Unchanged
Upper respiratory	0-5 vs. 6-13 yr	Apoptosis	0.542308	0.675118	0.0728939	0.288955	0.949682	27	0.481481	Unchanged
Upper respiratory	0-5 vs. 6-13 yr	DNA Sensing	0.573832	0.693076	0.0686326	0.267398	0.932381	32	0.4375	Unchanged
Upper respiratory	0-5 vs. 6-13 yr	Autophagy	0.579457	0.693076	0.0699459	0.333124	0.923367	14	0.428571	Unchanged
Upper respiratory	0-5 vs. 6-13 yr	TH1 Differentiation	0.652008	0.764855	0.0635008	0.288894	0.866552	18	0.388889	Unchanged
Upper respiratory	0-5 vs. 6-13 yr	Immune Exhaustion	0.782197	0.867528	0.0544556	0.267085	0.780238	16	0.375	Unchanged
Upper respiratory	0-5 vs. 6-13 yr	Immune Memory	0.762868	0.861758	0.0542316	0.341025	0.774233	7	0.428571	Unchanged
Upper respiratory	0-5 vs. 6-13 yr	TCR Signaling	0.958258	0.974229	0.0431902	0.169771	0.726044	83	0.361446	Unchanged
Upper respiratory	0-5 vs. 6-13 yr	Type III Interferon Signaling	0.858456	0.929216	0.048799	0.303415	0.688845	7	0.285714	Unchanged
Upper respiratory	0-5 vs. 6-13 yr	T-cell Costimulation	0.97723	0.97723	0.0443293	0.17981	0.585911	25	0.32	Unchanged
Upper respiratory	0-5 vs. 6-13 yr	Interferon Response Genes	0.909283	0.940106	0.0524828	-0.231294	-0.687851	16	0.375	Unchanged
Upper respiratory	0-5 vs. 6-13 yr	Cytotoxicity	0.876858	0.929216	0.0544556	-0.259474	-0.696189	11	1	Unchanged
Upper respiratory	0-5 vs. 6-13 yr	Type II Interferon Signaling	0.883516	0.929216	0.0557104	-0.20481	-0.739561	34	0.264706	Unchanged
Upper respiratory	0-5 vs. 6-13 yr	MHC Class II Antigen Presentation	0.7125	0.820047	0.0633597	-0.284055	-0.830474	15	0.333333	Unchanged
Upper respiratory	0-5 vs. 6-13 yr	Type I Interferon Signaling	0.288546	0.39114	0.117766	-0.278251	-1.09439	47	0.12766	Unchanged
Upper respiratory	0-5 vs. 6-13 yr	RNA Sensing	0.257019	0.356322	0.124434	-0.298652	-1.14068	41	0.195122	Unchanged
Upper respiratory	0-5 vs. 6-13 yr	ALPK1 Signaling	0.144105	0.244178	0.172324	-0.572637	-1.32538	7	0.285714	Unchanged

## Sheet: 0-5 vs. 14-20 yr
Supplementary Data 1. Output from fast gene set enrichment analysis of immune module expression in upper respiratory tract samples from healthy subjects
Sample Type	Comparison	Gene Module	pval	padj	log2err	ES	NES	size	GeneRatio	Expression
Upper respiratory	0-5 vs. 14-20 yr	Innate Immune Cell Activation	1e-50	6.1e-49		0.566668	3.02805	489	0.570552	Up-regulated
Upper respiratory	0-5 vs. 14-20 yr	Myeloid Activation	1.68623e-25	3.42867e-24	1.31101	0.631538	2.98924	153	0.568627	Up-regulated
Upper respiratory	0-5 vs. 14-20 yr	Adaptive Immune Response	1.94215e-46	5.92355e-45	1.77415	0.566266	2.96799	414	0.589372	Up-regulated
Upper respiratory	0-5 vs. 14-20 yr	Other Interleukin Signaling	3.68258e-13	3.74396e-12	0.932595	0.6467	2.68285	69	0.550725	Up-regulated
Upper respiratory	0-5 vs. 14-20 yr	BCR Signaling	9.32922e-11	8.12975e-10	0.839089	0.661032	2.59042	53	0.622642	Up-regulated
Upper respiratory	0-5 vs. 14-20 yr	Interferon Response	3.32769e-20	5.07473e-19	1.16018	0.517873	2.57053	233	0.463519	Up-regulated
Upper respiratory	0-5 vs. 14-20 yr	NF-kappaB Signaling	1.20386e-10	9.17946e-10	0.826657	0.604455	2.5076	69	0.608696	Up-regulated
Upper respiratory	0-5 vs. 14-20 yr	Homeostasis	9.74269e-20	1.18861e-18	1.15122	0.492658	2.49295	269	0.490706	Up-regulated
Upper respiratory	0-5 vs. 14-20 yr	TCR Signaling	5.88235e-09	3.98693e-08	0.761461	0.553188	2.35765	83	0.481928	Up-regulated
Upper respiratory	0-5 vs. 14-20 yr	Chemokine Signaling	8.9095e-08	5.43479e-07	0.704976	0.577866	2.32345	60	0.583333	Up-regulated
Upper respiratory	0-5 vs. 14-20 yr	Oxidative Stress Response	2.65989e-07	1.47503e-06	0.674963	0.613538	2.28798	43	0.604651	Up-regulated
Upper respiratory	0-5 vs. 14-20 yr	Lymphocyte Trafficking	3.21183e-06	1.30614e-05	0.627257	0.716818	2.26406	22	0.681818	Up-regulated
Upper respiratory	0-5 vs. 14-20 yr	TNF Signaling	3.48101e-07	1.76951e-06	0.674963	0.545933	2.24376	68	0.544118	Up-regulated
Upper respiratory	0-5 vs. 14-20 yr	Glycan Sensing	1.61917e-06	7.05496e-06	0.643552	0.617256	2.23582	38	0.605263	Up-regulated
Upper respiratory	0-5 vs. 14-20 yr	Coagulation	4.3036e-06	1.64075e-05	0.610527	0.628369	2.20822	33	0.69697	Up-regulated
Upper respiratory	0-5 vs. 14-20 yr	TH17 Differentiation	6.68613e-06	2.26585e-05	0.610527	0.635487	2.20605	32	0.65625	Up-regulated
Upper respiratory	0-5 vs. 14-20 yr	IL-2 Signaling	5.4447e-06	1.95368e-05	0.610527	0.711508	2.2041	20	0.7	Up-regulated
Upper respiratory	0-5 vs. 14-20 yr	Phagocytosis	9.84002e-06	3.15916e-05	0.593325	0.664857	2.2002	25	0.56	Up-regulated
Upper respiratory	0-5 vs. 14-20 yr	T-cell Costimulation	1.87565e-05	5.44831e-05	0.57561	0.654381	2.16553	25	0.76	Up-regulated
Upper respiratory	0-5 vs. 14-20 yr	NLR Signaling	4.22651e-07	1.98321e-06	0.674963	0.50581	2.15856	82	0.512195	Up-regulated
Upper respiratory	0-5 vs. 14-20 yr	Myeloid Inflammation	2.23291e-05	6.19125e-05	0.57561	0.65199	2.15762	25	0.64	Up-regulated
Upper respiratory	0-5 vs. 14-20 yr	JAK-STAT Signaling	1.22438e-05	3.73435e-05	0.593325	0.568842	2.15382	45	0.511111	Up-regulated
Upper respiratory	0-5 vs. 14-20 yr	Inflammasomes	4.16608e-05	0.000101652	0.557332	0.681115	2.15129	22	0.772727	Up-regulated
Upper respiratory	0-5 vs. 14-20 yr	NK Activity	3.00048e-05	7.62623e-05	0.57561	0.648699	2.14673	25	0.88	Up-regulated
Upper respiratory	0-5 vs. 14-20 yr	TH2 Differentiation	5.29334e-05	0.00011959	0.557332	0.737685	2.11012	15	0.733333	Up-regulated
Upper respiratory	0-5 vs. 14-20 yr	MHC Class I Antigen Presentation	4.43158e-05	0.000103972	0.557332	0.606557	2.10562	32	0.6875	Up-regulated
Upper respiratory	0-5 vs. 14-20 yr	Immune Exhaustion	0.000181819	0.000390358	0.518848	0.706002	2.05567	16	0.6875	Up-regulated
Upper respiratory	0-5 vs. 14-20 yr	TLR Signaling	2.52646e-05	6.7006e-05	0.57561	0.485141	2.02352	72	0.5	Up-regulated
Upper respiratory	0-5 vs. 14-20 yr	Treg Differentiation	0.00033339	0.000677893	0.498493	0.708987	1.99489	14	0.714286	Up-regulated
Upper respiratory	0-5 vs. 14-20 yr	TGF-beta Signaling	0.000705944	0.00134571	0.477271	0.576332	1.93318	27	0.518519	Up-regulated
Upper respiratory	0-5 vs. 14-20 yr	Mononuclear Cell Migration	0.00018558	0.000390358	0.518848	0.518778	1.92041	42	0.547619	Up-regulated
Upper respiratory	0-5 vs. 14-20 yr	Type II Interferon Signaling	0.000644023	0.00126727	0.477271	0.536014	1.88619	34	0.617647	Up-regulated
Upper respiratory	0-5 vs. 14-20 yr	Apoptosis	0.00200804	0.00371183	0.431708	0.547442	1.83627	27	0.481481	Up-regulated
Upper respiratory	0-5 vs. 14-20 yr	TH1 Differentiation	0.00361922	0.00584681	0.431708	0.604781	1.82213	18	0.555556	Up-regulated
Upper respiratory	0-5 vs. 14-20 yr	Virus-Host Interaction	0.00389665	0.00595348	0.431708	0.662533	1.81608	13	0.538462	Up-regulated
Upper respiratory	0-5 vs. 14-20 yr	MHC Class II Antigen Presentation	0.00390392	0.00595348	0.431708	0.62798	1.79631	15	0.733333	Up-regulated
Upper respiratory	0-5 vs. 14-20 yr	Complement System	0.00220626	0.00387027	0.431708	0.571615	1.78906	21	0.47619	Up-regulated
Upper respiratory	0-5 vs. 14-20 yr	Immune Memory	0.00247394	0.00419196	0.431708	0.787424	1.78712	7	0.857143	Up-regulated
Upper respiratory	0-5 vs. 14-20 yr	TH9 Differentiation	0.00364228	0.00584681	0.431708	0.730534	1.78672	9	0.555556	Up-regulated
Upper respiratory	0-5 vs. 14-20 yr	IL-6 Signaling	0.00487124	0.00724746	0.407018	0.620521	1.77498	15	0.466667	Up-regulated
Upper respiratory	0-5 vs. 14-20 yr	Interferon Response Genes	0.00988278	0.0137011	0.38073	0.588856	1.71457	16	0.5	Up-regulated
Upper respiratory	0-5 vs. 14-20 yr	Type I Interferon Signaling	0.00222065	0.00387027	0.431708	0.449693	1.71329	47	0.531915	Up-regulated
Upper respiratory	0-5 vs. 14-20 yr	Cytotoxicity	0.00663059	0.00940619	0.407018	0.655929	1.71057	11	0.545455	Up-regulated
Upper respiratory	0-5 vs. 14-20 yr	DNA Sensing	0.00614936	0.00893122	0.407018	0.492685	1.71032	32	0.53125	Up-regulated
Upper respiratory	0-5 vs. 14-20 yr	IL-1 Signaling	0.0102103	0.0138406	0.38073	0.447323	1.60023	37	0.432432	Up-regulated
Upper respiratory	0-5 vs. 14-20 yr	Host Susceptibility	0.0355935	0.0461958	0.321776	0.477276	1.54454	24	0.583333	Up-regulated
Upper respiratory	0-5 vs. 14-20 yr	MAPK Signaling	0.0230716	0.030595	0.352488	0.487708	1.52645	21	0.761905	Up-regulated
Upper respiratory	0-5 vs. 14-20 yr	HIF1A Signaling	0.0581614	0.0724049	0.257206	0.494389	1.5169	19	0.473684	Unchanged
Upper respiratory	0-5 vs. 14-20 yr	Lysosome	0.0530303	0.0673927	0.271289	0.451667	1.46167	24	0.625	Unchanged
Upper respiratory	0-5 vs. 14-20 yr	IL-17 Signaling	0.0640301	0.076505	0.245042	0.493919	1.43815	16	0.375	Unchanged
Upper respiratory	0-5 vs. 14-20 yr	Proteotoxic Stress	0.0652174	0.076505	0.237794	0.420243	1.42515	28	0.714286	Unchanged
Upper respiratory	0-5 vs. 14-20 yr	RNA Sensing	0.0647986	0.076505	0.234393	0.378548	1.3934	41	0.414634	Unchanged
Upper respiratory	0-5 vs. 14-20 yr	PPAR Signaling	0.142593	0.161077	0.158514	0.603427	1.36952	7	0.428571	Unchanged
Upper respiratory	0-5 vs. 14-20 yr	Host Defense Peptides	0.135436	0.155879	0.16318	0.512643	1.3369	11	0.727273	Unchanged
Upper respiratory	0-5 vs. 14-20 yr	Leukotriene and Prostaglandin Inflammation	0.22905	0.254038	0.122108	0.451804	1.23845	13	0.230769	Unchanged
Upper respiratory	0-5 vs. 14-20 yr	Tissue Stress	0.235727	0.256775	0.119348	0.569104	1.23305	6	0.666667	Unchanged
Upper respiratory	0-5 vs. 14-20 yr	Type III Interferon Signaling	0.325926	0.348798	0.0988903	0.499408	1.13344	7	0.285714	Unchanged
Upper respiratory	0-5 vs. 14-20 yr	NO Signaling	0.375	0.394397	0.0902635	0.441404	1.07957	9	0.333333	Unchanged
Upper respiratory	0-5 vs. 14-20 yr	ALPK1 Signaling	0.485185	0.501632	0.0766747	0.425896	0.966603	7	0.428571	Unchanged
Upper respiratory	0-5 vs. 14-20 yr	Autophagy	0.510949	0.519465	0.0732559	0.340913	0.959234	14	0.285714	Unchanged
Upper respiratory	0-5 vs. 14-20 yr	Angiotensin System	0.799629	0.799629	0.0524828	0.284731	0.742539	11	0.454545	Unchanged

## Sheet: 6-13 vs. 14-20 yr
Supplementary Data 1. Output from fast gene set enrichment analysis of immune module expression in upper respiratory tract samples from healthy subjects
Sample Type	Comparison	Gene Module	pval	padj	log2err	ES	NES	size	GeneRatio	Expression
Upper respiratory	6-13 vs. 14-20 yr	TCR Signaling	6.51824e-16	1.32538e-14	1.02767	0.668621	2.7731	83	0.626506	Up-regulated
Upper respiratory	6-13 vs. 14-20 yr	Adaptive Immune Response	3.39736e-33	2.07239e-31	1.49548	0.5201	2.68186	414	0.442029	Up-regulated
Upper respiratory	6-13 vs. 14-20 yr	BCR Signaling	6.55845e-12	8.0013e-11	0.887075	0.694789	2.67044	53	0.622642	Up-regulated
Upper respiratory	6-13 vs. 14-20 yr	NF-kappaB Signaling	2.67914e-10	2.72379e-09	0.814036	0.614223	2.47337	69	0.565217	Up-regulated
Upper respiratory	6-13 vs. 14-20 yr	T-cell Costimulation	1.06899e-07	8.15106e-07	0.704976	0.753645	2.43885	25	0.72	Up-regulated
Upper respiratory	6-13 vs. 14-20 yr	Other Interleukin Signaling	3.49205e-09	3.04307e-08	0.774939	0.593253	2.38893	69	0.492754	Up-regulated
Upper respiratory	6-13 vs. 14-20 yr	Innate Immune Cell Activation	2.89357e-22	8.8254e-21	1.22105	0.444453	2.32172	489	0.476483	Up-regulated
Upper respiratory	6-13 vs. 14-20 yr	Interferon Response	8.4532e-14	1.28911e-12	0.954542	0.473137	2.2937	233	0.506438	Up-regulated
Upper respiratory	6-13 vs. 14-20 yr	Glycan Sensing	5.02161e-07	3.06318e-06	0.659444	0.641321	2.28685	38	0.578947	Up-regulated
Upper respiratory	6-13 vs. 14-20 yr	Type II Interferon Signaling	3.70632e-06	1.88404e-05	0.627257	0.647666	2.25392	34	0.647059	Up-regulated
Upper respiratory	6-13 vs. 14-20 yr	IL-2 Signaling	2.93841e-05	9.95794e-05	0.57561	0.72363	2.25216	20	0.7	Up-regulated
Upper respiratory	6-13 vs. 14-20 yr	Immune Exhaustion	2.63158e-06	1.45933e-05	0.627257	0.788269	2.24629	16	0.8125	Up-regulated
Upper respiratory	6-13 vs. 14-20 yr	MHC Class II Antigen Presentation	7.10225e-06	2.88825e-05	0.610527	0.779195	2.19741	15	0.6	Up-regulated
Upper respiratory	6-13 vs. 14-20 yr	JAK-STAT Signaling	8.51385e-06	3.2459e-05	0.593325	0.578688	2.16436	45	0.488889	Up-regulated
Upper respiratory	6-13 vs. 14-20 yr	MHC Class I Antigen Presentation	1.94611e-05	6.98309e-05	0.57561	0.629434	2.16386	32	0.53125	Up-regulated
Upper respiratory	6-13 vs. 14-20 yr	Type I Interferon Signaling	5.43451e-06	2.3679e-05	0.610527	0.576478	2.16133	47	0.617021	Up-regulated
Upper respiratory	6-13 vs. 14-20 yr	NK Activity	4.94948e-05	0.000158904	0.557332	0.661218	2.13975	25	0.76	Up-regulated
Upper respiratory	6-13 vs. 14-20 yr	Lymphocyte Trafficking	0.00010425	0.000302822	0.538434	0.670907	2.12488	22	0.636364	Up-regulated
Upper respiratory	6-13 vs. 14-20 yr	TH17 Differentiation	0.000127815	0.000354395	0.518848	0.592357	2.0364	32	0.5625	Up-regulated
Upper respiratory	6-13 vs. 14-20 yr	TH1 Differentiation	0.000529915	0.00124326	0.477271	0.670196	1.995	18	0.666667	Up-regulated
Upper respiratory	6-13 vs. 14-20 yr	Myeloid Activation	3.13486e-07	2.12474e-06	0.674963	0.4338	1.98017	153	0.470588	Up-regulated
Upper respiratory	6-13 vs. 14-20 yr	TH2 Differentiation	0.00050254	0.0012262	0.477271	0.700026	1.97415	15	0.866667	Up-regulated
Upper respiratory	6-13 vs. 14-20 yr	Chemokine Signaling	0.000102036	0.000302822	0.538434	0.495355	1.94369	60	0.416667	Up-regulated
Upper respiratory	6-13 vs. 14-20 yr	Immune Memory	0.000567037	0.00128108	0.477271	0.838009	1.91325	7	1	Up-regulated
Upper respiratory	6-13 vs. 14-20 yr	Virus-Host Interaction	0.00147254	0.00309741	0.45506	0.689275	1.87948	13	0.461538	Up-regulated
Upper respiratory	6-13 vs. 14-20 yr	Apoptosis	0.00139837	0.00304645	0.45506	0.565759	1.87133	27	0.37037	Up-regulated
Upper respiratory	6-13 vs. 14-20 yr	NLR Signaling	0.000134382	0.000356404	0.518848	0.441786	1.83298	82	0.47561	Up-regulated
Upper respiratory	6-13 vs. 14-20 yr	TNF Signaling	0.000429821	0.00109246	0.498493	0.456017	1.83128	68	0.411765	Up-regulated
Upper respiratory	6-13 vs. 14-20 yr	Interferon Response Genes	0.00318245	0.00626224	0.431708	0.632664	1.80287	16	0.75	Up-regulated
Upper respiratory	6-13 vs. 14-20 yr	Inflammasomes	0.00551804	0.0102	0.407018	0.568972	1.80203	22	0.590909	Up-regulated
Upper respiratory	6-13 vs. 14-20 yr	Treg Differentiation	0.00586043	0.0105143	0.407018	0.647878	1.78116	14	0.642857	Up-regulated
Upper respiratory	6-13 vs. 14-20 yr	RNA Sensing	0.00213241	0.00433591	0.431708	0.48429	1.76125	41	0.439024	Up-regulated
Upper respiratory	6-13 vs. 14-20 yr	Myeloid Inflammation	0.00921918	0.0147992	0.38073	0.544032	1.76053	25	0.52	Up-regulated
Upper respiratory	6-13 vs. 14-20 yr	Homeostasis	4.29738e-06	2.01646e-05	0.610527	0.354776	1.75662	269	0.35316	Up-regulated
Upper respiratory	6-13 vs. 14-20 yr	Cytotoxicity	0.00648964	0.0111994	0.407018	0.669401	1.74718	11	0.818182	Up-regulated
Upper respiratory	6-13 vs. 14-20 yr	DNA Sensing	0.00789478	0.0130157	0.38073	0.490229	1.68531	32	0.625	Up-regulated
Upper respiratory	6-13 vs. 14-20 yr	TH9 Differentiation	0.0163381	0.0255544	0.352488	0.68177	1.66923	9	0.777778	Up-regulated
Upper respiratory	6-13 vs. 14-20 yr	Oxidative Stress Response	0.00481786	0.00918404	0.407018	0.454598	1.66833	43	0.511628	Up-regulated
Upper respiratory	6-13 vs. 14-20 yr	TLR Signaling	0.00660948	0.0111994	0.407018	0.384724	1.55372	72	0.430556	Up-regulated
Upper respiratory	6-13 vs. 14-20 yr	TGF-beta Signaling	0.0328375	0.0500772	0.321776	0.463724	1.53384	27	0.444444	Unchanged
Upper respiratory	6-13 vs. 14-20 yr	Phagocytosis	0.0550459	0.0818975	0.261664	0.454913	1.47213	25	0.4	Unchanged
Upper respiratory	6-13 vs. 14-20 yr	Host Susceptibility	0.0605505	0.0879423	0.248911	0.447424	1.43996	24	0.291667	Unchanged
Upper respiratory	6-13 vs. 14-20 yr	Host Defense Peptides	0.102752	0.145765	0.188204	0.530161	1.38376	11	0.454545	Unchanged
Upper respiratory	6-13 vs. 14-20 yr	IL-6 Signaling	0.109228	0.15143	0.184706	0.481567	1.35807	15	0.466667	Unchanged
Upper respiratory	6-13 vs. 14-20 yr	Type III Interferon Signaling	0.143646	0.186435	0.157403	0.579237	1.32245	7	0.428571	Unchanged
Upper respiratory	6-13 vs. 14-20 yr	ALPK1 Signaling	0.169429	0.215316	0.143759	0.57025	1.30193	7	0.857143	Unchanged
Upper respiratory	6-13 vs. 14-20 yr	Mononuclear Cell Migration	0.115789	0.153921	0.172324	0.351632	1.28944	42	0.285714	Unchanged
Upper respiratory	6-13 vs. 14-20 yr	Proteotoxic Stress	0.264014	0.322098	0.110565	0.348075	1.15096	28	0.428571	Unchanged
Upper respiratory	6-13 vs. 14-20 yr	HIF1A Signaling	0.302752	0.362115	0.102822	0.362163	1.10505	19	0.263158	Unchanged
Upper respiratory	6-13 vs. 14-20 yr	Coagulation	0.42355	0.496857	0.0810802	0.294999	1.02153	33	0.363636	Unchanged
Upper respiratory	6-13 vs. 14-20 yr	Complement System	0.442593	0.509399	0.0815265	0.320685	1.00012	21	0.285714	Unchanged
Upper respiratory	6-13 vs. 14-20 yr	Lysosome	0.451376	0.509888	0.0799859	0.310231	0.998427	24	0.458333	Unchanged
Upper respiratory	6-13 vs. 14-20 yr	MAPK Signaling	0.52963	0.566797	0.0721798	0.301995	0.941829	21	0.47619	Unchanged
Upper respiratory	6-13 vs. 14-20 yr	Tissue Stress	0.919626	0.934953	0.0464155	0.2891	0.626744	6	0.5	Unchanged
Upper respiratory	6-13 vs. 14-20 yr	Autophagy	0.994382	0.994382	0.0429311	0.172939	0.475447	14	0.214286	Unchanged
Upper respiratory	6-13 vs. 14-20 yr	PPAR Signaling	0.633987	0.655478	0.0713053	-0.364449	-0.83297	7	0.142857	Unchanged
Upper respiratory	6-13 vs. 14-20 yr	IL-17 Signaling	0.550209	0.578668	0.0764767	-0.314354	-0.940763	16	0.1875	Unchanged
Upper respiratory	6-13 vs. 14-20 yr	IL-1 Signaling	0.508083	0.553448	0.0860347	-0.264408	-0.970467	37	0.243243	Unchanged
Upper respiratory	6-13 vs. 14-20 yr	Angiotensin System	0.472648	0.524209	0.0870516	-0.369537	-0.986252	11	0.181818	Unchanged
Upper respiratory	6-13 vs. 14-20 yr	Leukotriene and Prostaglandin Inflammation	0.18847	0.234626	0.15017	-0.440089	-1.2337	13	0.307692	Unchanged
Upper respiratory	6-13 vs. 14-20 yr	NO Signaling	0.116071	0.153921	0.195789	-0.572709	-1.40998	9	1	Unchanged
