# Supplementary material for: Age-associated differences in mucosal and systemic host responses to SARS-CoV-2 infection
Source: Nat Commun. 2025 Mar 10;16:2383. doi: 10.1038/s41467-025-57655-3 (PMC11894178; doi:10.1038/s41467-025-57655-3)
Supplement: Supplementary file 4 — Supplementary Data 2 [file 41467_2025_57655_MOESM4_ESM.xlsx]

## Sheet: 0-5 vs. 6-13 yr
Supplementary Data 2. Output from fast gene set enrichment analysis of immune module expression in peripheral blood samples from healthy subjects
Sample Type	Comparison	Gene Module	pval	padj	log2err	ES	NES	size	GeneRatio	Expression
Peripheral blood	0-5 vs. 6-13 yr	MHC Class II Antigen Presentation	0.014544	0.147864	0.38073	0.569054	1.6975	15	0.666667	Unchanged
Peripheral blood	0-5 vs. 6-13 yr	Immune Memory	0.203008	0.432487	0.154191	0.54503	1.26333	7	0.428571	Unchanged
Peripheral blood	0-5 vs. 6-13 yr	Glycan Sensing	0.435159	0.698544	0.108394	0.267023	1.00432	38	0.315789	Unchanged
Peripheral blood	0-5 vs. 6-13 yr	Autophagy	0.617788	0.885763	0.0776799	0.299235	0.880453	14	0.285714	Unchanged
Peripheral blood	0-5 vs. 6-13 yr	Oxidative Stress Response	0.757669	0.889081	0.0797706	0.215582	0.834123	43	0.372093	Unchanged
Peripheral blood	0-5 vs. 6-13 yr	Interferon Response Genes	0.773438	0.889081	0.0702813	0.237339	0.795481	23	0.956522	Unchanged
Peripheral blood	0-5 vs. 6-13 yr	IL-17 Signaling	0.774038	0.889081	0.0662842	0.264435	0.778057	14	0.357143	Unchanged
Peripheral blood	0-5 vs. 6-13 yr	Type II Interferon Signaling	0.855556	0.900427	0.0684715	0.200085	0.747184	36	0.138889	Unchanged
Peripheral blood	0-5 vs. 6-13 yr	Angiotensin System	0.966443	0.966443	0.0391956	-0.223455	-0.558683	10	0.1	Unchanged
Peripheral blood	0-5 vs. 6-13 yr	Type III Interferon Signaling	0.885666	0.900427	0.0439759	-0.278746	-0.653067	8	0.375	Unchanged
Peripheral blood	0-5 vs. 6-13 yr	TH9 Differentiation	0.877966	0.900427	0.044064	-0.27497	-0.668267	9	0.666667	Unchanged
Peripheral blood	0-5 vs. 6-13 yr	Phagocytosis	0.884984	0.900427	0.0409884	-0.221269	-0.699507	24	0.25	Unchanged
Peripheral blood	0-5 vs. 6-13 yr	NO Signaling	0.795222	0.889081	0.0488971	-0.318239	-0.745595	8	0.375	Unchanged
Peripheral blood	0-5 vs. 6-13 yr	MHC Class I Antigen Presentation	0.818323	0.891388	0.0432769	-0.226085	-0.761995	33	0.515152	Unchanged
Peripheral blood	0-5 vs. 6-13 yr	Host Susceptibility	0.791045	0.889081	0.04783	-0.254137	-0.774408	21	0.0952381	Unchanged
Peripheral blood	0-5 vs. 6-13 yr	Virus-Host Interaction	0.732773	0.889081	0.0519512	-0.314858	-0.802573	11	0.0909091	Unchanged
Peripheral blood	0-5 vs. 6-13 yr	ALPK1 Signaling	0.728027	0.889081	0.0516356	-0.361386	-0.805427	7	0.285714	Unchanged
Peripheral blood	0-5 vs. 6-13 yr	IL-2 Signaling	0.745363	0.889081	0.0513223	-0.270254	-0.813495	20	0.5	Unchanged
Peripheral blood	0-5 vs. 6-13 yr	Type I Interferon Signaling	0.779037	0.889081	0.041321	-0.216336	-0.818826	60	0.416667	Unchanged
Peripheral blood	0-5 vs. 6-13 yr	Treg Differentiation	0.703072	0.889081	0.0545681	-0.303005	-0.827287	14	0.214286	Unchanged
Peripheral blood	0-5 vs. 6-13 yr	TCR Signaling	0.80163	0.889081	0.0380842	-0.208288	-0.834849	83	0.228916	Unchanged
Peripheral blood	0-5 vs. 6-13 yr	Myeloid Inflammation	0.666667	0.889081	0.053677	-0.272466	-0.868035	25	0.4	Unchanged
Peripheral blood	0-5 vs. 6-13 yr	Inflammasomes	0.62439	0.885763	0.057853	-0.285033	-0.883163	22	0.545455	Unchanged
Peripheral blood	0-5 vs. 6-13 yr	Proteotoxic Stress	0.595238	0.885598	0.0589694	-0.277605	-0.903036	28	0.357143	Unchanged
Peripheral blood	0-5 vs. 6-13 yr	BCR Signaling	0.53824	0.820815	0.0592219	-0.258691	-0.957338	53	0.169811	Unchanged
Peripheral blood	0-5 vs. 6-13 yr	NF-kappaB Signaling	0.488796	0.764526	0.0623861	-0.255644	-0.987369	66	0.287879	Unchanged
Peripheral blood	0-5 vs. 6-13 yr	MAPK Signaling	0.40813	0.672863	0.078921	-0.336812	-1.0436	22	0.545455	Unchanged
Peripheral blood	0-5 vs. 6-13 yr	Chemokine Signaling	0.317251	0.552924	0.086795	-0.299529	-1.09443	49	0.387755	Unchanged
Peripheral blood	0-5 vs. 6-13 yr	IL-6 Signaling	0.329352	0.558068	0.0934449	-0.401761	-1.09692	14	0.571429	Unchanged
Peripheral blood	0-5 vs. 6-13 yr	Interferon Response	0.191908	0.432487	0.102449	-0.245282	-1.13853	244	0.393443	Unchanged
Peripheral blood	0-5 vs. 6-13 yr	Host Defense Peptides	0.284983	0.511293	0.10208	-0.417732	-1.14052	14	0.285714	Unchanged
Peripheral blood	0-5 vs. 6-13 yr	Other Interleukin Signaling	0.228412	0.449456	0.103197	-0.299154	-1.14915	64	0.421875	Unchanged
Peripheral blood	0-5 vs. 6-13 yr	TH17 Differentiation	0.254808	0.481315	0.105125	-0.35122	-1.15246	30	0.4	Unchanged
Peripheral blood	0-5 vs. 6-13 yr	T-cell Costimulation	0.260383	0.481315	0.103576	-0.368967	-1.16643	24	0.25	Unchanged
Peripheral blood	0-5 vs. 6-13 yr	Lysosome	0.211111	0.432487	0.116739	-0.376123	-1.19827	25	0.52	Unchanged
Peripheral blood	0-5 vs. 6-13 yr	NK Activity	0.212698	0.432487	0.116234	-0.368462	-1.19859	28	0.214286	Unchanged
Peripheral blood	0-5 vs. 6-13 yr	HIF1A Signaling	0.196694	0.432487	0.124434	-0.417087	-1.23718	18	0.388889	Unchanged
Peripheral blood	0-5 vs. 6-13 yr	IL-1 Signaling	0.176287	0.432487	0.128143	-0.369568	-1.2502	34	0.441176	Unchanged
Peripheral blood	0-5 vs. 6-13 yr	Homeostasis	0.0571762	0.223909	0.202072	-0.268802	-1.254	263	0.372624	Unchanged
Peripheral blood	0-5 vs. 6-13 yr	TH2 Differentiation	0.179661	0.432487	0.132846	-0.450025	-1.26166	15	0.533333	Unchanged
Peripheral blood	0-5 vs. 6-13 yr	Leukotriene and Prostaglandin Inflammation	0.159129	0.422038	0.141225	-0.480589	-1.29279	13	0.230769	Unchanged
Peripheral blood	0-5 vs. 6-13 yr	TLR Signaling	0.0688202	0.246943	0.202072	-0.336068	-1.31547	73	0.369863	Unchanged
Peripheral blood	0-5 vs. 6-13 yr	PPAR Signaling	0.149254	0.41384	0.145516	-0.593174	-1.32202	7	0.714286	Unchanged
Peripheral blood	0-5 vs. 6-13 yr	Apoptosis	0.124409	0.36138	0.156312	-0.408182	-1.32631	27	0.296296	Unchanged
Peripheral blood	0-5 vs. 6-13 yr	Coagulation	0.111811	0.341024	0.165657	-0.399936	-1.32818	31	0.387097	Unchanged
Peripheral blood	0-5 vs. 6-13 yr	Innate Immune Cell Activation	0.00531688	0.0782625	0.407018	-0.274051	-1.32905	469	0.400853	Unchanged
Peripheral blood	0-5 vs. 6-13 yr	RNA Sensing	0.0802377	0.271917	0.191892	-0.377864	-1.36009	45	0.2	Unchanged
Peripheral blood	0-5 vs. 6-13 yr	Complement System	0.108514	0.341024	0.173748	-0.457431	-1.37011	19	0.526316	Unchanged
Peripheral blood	0-5 vs. 6-13 yr	TNF Signaling	0.0504202	0.223909	0.237794	-0.359003	-1.38657	66	0.272727	Unchanged
Peripheral blood	0-5 vs. 6-13 yr	NLR Signaling	0.0335704	0.223909	0.321776	-0.350985	-1.41143	85	0.270588	Unchanged
Peripheral blood	0-5 vs. 6-13 yr	Adaptive Immune Response	0.00169664	0.0344984	0.45506	-0.297344	-1.4277	387	0.335917	Down-regulated
Peripheral blood	0-5 vs. 6-13 yr	TGF-beta Signaling	0.0587302	0.223909	0.234393	-0.457095	-1.45624	25	0.32	Unchanged
Peripheral blood	0-5 vs. 6-13 yr	JAK-STAT Signaling	0.036899	0.223909	0.321776	-0.418747	-1.46731	40	0.375	Unchanged
Peripheral blood	0-5 vs. 6-13 yr	Tissue Stress	0.0449251	0.223909	0.276501	-0.693077	-1.46903	6	0.5	Unchanged
Peripheral blood	0-5 vs. 6-13 yr	Cytotoxicity	0.0521008	0.223909	0.257206	-0.579077	-1.47607	11	0.454545	Unchanged
Peripheral blood	0-5 vs. 6-13 yr	Myeloid Activation	0.00169506	0.0344984	0.45506	-0.35193	-1.54463	154	0.415584	Down-regulated
Peripheral blood	0-5 vs. 6-13 yr	TH1 Differentiation	0.0444079	0.223909	0.276501	-0.526663	-1.54695	17	0.352941	Unchanged
Peripheral blood	0-5 vs. 6-13 yr	Immune Exhaustion	0.0341123	0.223909	0.321776	-0.553989	-1.5852	16	0.6875	Unchanged
Peripheral blood	0-5 vs. 6-13 yr	Lymphocyte Trafficking	0.0291567	0.223909	0.352488	-0.530529	-1.59695	20	0.55	Unchanged
Peripheral blood	0-5 vs. 6-13 yr	DNA Sensing	0.00641496	0.0782625	0.407018	-0.494777	-1.6676	33	0.606061	Unchanged
Peripheral blood	0-5 vs. 6-13 yr	Mononuclear Cell Migration	0.000733226	0.0344984	0.477271	-0.572852	-1.86138	29	0.413793	Down-regulated

## Sheet: 0-5 vs. 14-20 yr
Supplementary Data 2. Output from fast gene set enrichment analysis of immune module expression in peripheral blood samples from healthy subjects
Sample Type	Comparison	Gene Module	pval	padj	log2err	ES	NES	size	GeneRatio	Expression
Peripheral blood	0-5 vs. 14-20 yr	Interferon Response Genes	0.0412063	0.279287	0.321776	0.443909	1.50941	23	0.695652	Unchanged
Peripheral blood	0-5 vs. 14-20 yr	MHC Class II Antigen Presentation	0.07109	0.361374	0.261664	0.497305	1.47137	15	0.6	Unchanged
Peripheral blood	0-5 vs. 14-20 yr	TCR Signaling	0.0859839	0.374644	0.287805	0.287122	1.29532	83	0.204819	Unchanged
Peripheral blood	0-5 vs. 14-20 yr	T-cell Costimulation	0.271795	0.66235	0.132846	0.338464	1.14761	24	0.333333	Unchanged
Peripheral blood	0-5 vs. 14-20 yr	Type III Interferon Signaling	0.340909	0.693182	0.10882	0.457244	1.11338	8	0.375	Unchanged
Peripheral blood	0-5 vs. 14-20 yr	Cytotoxicity	0.453237	0.783542	0.0946646	0.377365	1.00481	11	0.272727	Unchanged
Peripheral blood	0-5 vs. 14-20 yr	Angiotensin System	0.577197	0.790342	0.0806388	0.349731	0.910113	10	0.4	Unchanged
Peripheral blood	0-5 vs. 14-20 yr	Type II Interferon Signaling	0.633053	0.790342	0.0845557	0.24111	0.888515	36	0.305556	Unchanged
Peripheral blood	0-5 vs. 14-20 yr	Immune Exhaustion	0.657074	0.790342	0.0743625	0.293791	0.883399	16	0.375	Unchanged
Peripheral blood	0-5 vs. 14-20 yr	Treg Differentiation	0.625581	0.790342	0.0753094	0.294509	0.856626	14	0.285714	Unchanged
Peripheral blood	0-5 vs. 14-20 yr	Immune Memory	0.757647	0.840299	0.0662842	0.343102	0.786535	7	0.571429	Unchanged
Peripheral blood	0-5 vs. 14-20 yr	Autophagy	0.904651	0.951443	0.0572461	0.228073	0.663385	14	0.5	Unchanged
Peripheral blood	0-5 vs. 14-20 yr	Type I Interferon Signaling	0.997015	0.997475	0.0645031	0.14629	0.614178	60	0.4	Unchanged
Peripheral blood	0-5 vs. 14-20 yr	Proteotoxic Stress	0.997475	0.997475	0.05653	0.151359	0.537038	28	0.428571	Unchanged
Peripheral blood	0-5 vs. 14-20 yr	Glycan Sensing	0.95	0.982203	0.036685	-0.183739	-0.64031	38	0.131579	Unchanged
Peripheral blood	0-5 vs. 14-20 yr	BCR Signaling	0.894419	0.951443	0.0378488	-0.195415	-0.731012	53	0.207547	Unchanged
Peripheral blood	0-5 vs. 14-20 yr	MHC Class I Antigen Presentation	0.750784	0.840299	0.0476387	-0.23679	-0.799345	33	0.393939	Unchanged
Peripheral blood	0-5 vs. 14-20 yr	IL-17 Signaling	0.702797	0.80888	0.0557104	-0.303916	-0.814103	14	0.214286	Unchanged
Peripheral blood	0-5 vs. 14-20 yr	Interferon Response	0.869622	0.947267	0.0322878	-0.176936	-0.833271	244	0.217213	Unchanged
Peripheral blood	0-5 vs. 14-20 yr	TH9 Differentiation	0.660777	0.790342	0.0590955	-0.359504	-0.845322	9	0.777778	Unchanged
Peripheral blood	0-5 vs. 14-20 yr	NK Activity	0.683168	0.801409	0.0543434	-0.263438	-0.853016	28	0.535714	Unchanged
Peripheral blood	0-5 vs. 14-20 yr	IL-6 Signaling	0.659091	0.790342	0.0587186	-0.318954	-0.854385	14	0.428571	Unchanged
Peripheral blood	0-5 vs. 14-20 yr	NO Signaling	0.635231	0.790342	0.0613026	-0.376541	-0.857349	8	0.125	Unchanged
Peripheral blood	0-5 vs. 14-20 yr	ALPK1 Signaling	0.594454	0.790342	0.0632191	-0.398436	-0.885869	7	0.142857	Unchanged
Peripheral blood	0-5 vs. 14-20 yr	RNA Sensing	0.632931	0.790342	0.0537873	-0.248779	-0.900534	45	0.333333	Unchanged
Peripheral blood	0-5 vs. 14-20 yr	Oxidative Stress Response	0.602804	0.790342	0.0574877	-0.258397	-0.919275	43	0.232558	Unchanged
Peripheral blood	0-5 vs. 14-20 yr	Apoptosis	0.528926	0.790342	0.0665892	-0.292276	-0.938274	27	0.259259	Unchanged
Peripheral blood	0-5 vs. 14-20 yr	Other Interleukin Signaling	0.554723	0.790342	0.0596037	-0.241877	-0.940858	64	0.296875	Unchanged
Peripheral blood	0-5 vs. 14-20 yr	Host Susceptibility	0.49063	0.786665	0.0718276	-0.31399	-0.947051	21	0.142857	Unchanged
Peripheral blood	0-5 vs. 14-20 yr	TLR Signaling	0.50295	0.786665	0.0635008	-0.245672	-0.975031	73	0.383562	Unchanged
Peripheral blood	0-5 vs. 14-20 yr	Phagocytosis	0.462418	0.783542	0.0727141	-0.317412	-0.993414	24	0.583333	Unchanged
Peripheral blood	0-5 vs. 14-20 yr	Tissue Stress	0.484517	0.786665	0.0758887	-0.473555	-0.995388	6	0.666667	Unchanged
Peripheral blood	0-5 vs. 14-20 yr	Chemokine Signaling	0.418182	0.750267	0.0739901	-0.279064	-1.02534	49	0.469388	Unchanged
Peripheral blood	0-5 vs. 14-20 yr	NF-kappaB Signaling	0.390135	0.732536	0.0768737	-0.266232	-1.03852	66	0.287879	Unchanged
Peripheral blood	0-5 vs. 14-20 yr	IL-2 Signaling	0.39629	0.732536	0.0824344	-0.347032	-1.04025	20	0.5	Unchanged
Peripheral blood	0-5 vs. 14-20 yr	TH17 Differentiation	0.363636	0.715543	0.0860347	-0.324291	-1.06413	30	0.333333	Unchanged
Peripheral blood	0-5 vs. 14-20 yr	NLR Signaling	0.335235	0.693182	0.0824344	-0.264686	-1.0809	85	0.294118	Unchanged
Peripheral blood	0-5 vs. 14-20 yr	JAK-STAT Signaling	0.331797	0.693182	0.0870516	-0.309957	-1.08982	40	0.525	Unchanged
Peripheral blood	0-5 vs. 14-20 yr	IL-1 Signaling	0.302362	0.683115	0.0937465	-0.328492	-1.11667	34	0.529412	Unchanged
Peripheral blood	0-5 vs. 14-20 yr	HIF1A Signaling	0.282313	0.66235	0.102449	-0.39147	-1.13908	18	0.444444	Unchanged
Peripheral blood	0-5 vs. 14-20 yr	Leukotriene and Prostaglandin Inflammation	0.265734	0.66235	0.107972	-0.444483	-1.1689	13	0.461538	Unchanged
Peripheral blood	0-5 vs. 14-20 yr	Virus-Host Interaction	0.280342	0.66235	0.103197	-0.465172	-1.17173	11	0.181818	Unchanged
Peripheral blood	0-5 vs. 14-20 yr	Host Defense Peptides	0.265734	0.66235	0.107972	-0.440174	-1.1791	14	0.142857	Unchanged
Peripheral blood	0-5 vs. 14-20 yr	TNF Signaling	0.201794	0.644887	0.115734	-0.303219	-1.1828	66	0.30303	Unchanged
Peripheral blood	0-5 vs. 14-20 yr	MAPK Signaling	0.242475	0.66235	0.111011	-0.392299	-1.19894	22	0.363636	Unchanged
Peripheral blood	0-5 vs. 14-20 yr	PPAR Signaling	0.211438	0.644887	0.122679	-0.56521	-1.25667	7	0.428571	Unchanged
Peripheral blood	0-5 vs. 14-20 yr	TGF-beta Signaling	0.148087	0.521809	0.146416	-0.404827	-1.27633	25	0.48	Unchanged
Peripheral blood	0-5 vs. 14-20 yr	Adaptive Immune Response	0.0147639	0.149479	0.38073	-0.263163	-1.29302	387	0.30491	Unchanged
Peripheral blood	0-5 vs. 14-20 yr	TH1 Differentiation	0.153976	0.521809	0.144631	-0.451831	-1.29745	17	0.529412	Unchanged
Peripheral blood	0-5 vs. 14-20 yr	Lysosome	0.101498	0.412757	0.179782	-0.432404	-1.36327	25	0.48	Unchanged
Peripheral blood	0-5 vs. 14-20 yr	Inflammasomes	0.113712	0.433528	0.169571	-0.449216	-1.37289	22	0.363636	Unchanged
Peripheral blood	0-5 vs. 14-20 yr	Myeloid Inflammation	0.0815308	0.374644	0.202072	-0.445717	-1.40524	25	0.36	Unchanged
Peripheral blood	0-5 vs. 14-20 yr	Homeostasis	0.00454025	0.055391	0.407018	-0.29808	-1.41624	263	0.330798	Unchanged
Peripheral blood	0-5 vs. 14-20 yr	DNA Sensing	0.0548589	0.334639	0.24134	-0.434894	-1.46809	33	0.424242	Unchanged
Peripheral blood	0-5 vs. 14-20 yr	Innate Immune Cell Activation	0.000107193	0.0021796	0.538434	-0.299518	-1.49491	469	0.339019	Down-regulated
Peripheral blood	0-5 vs. 14-20 yr	Complement System	0.0636516	0.352977	0.231127	-0.508857	-1.51004	19	0.526316	Unchanged
Peripheral blood	0-5 vs. 14-20 yr	Mononuclear Cell Migration	0.0205803	0.156924	0.352488	-0.475466	-1.55588	29	0.517241	Unchanged
Peripheral blood	0-5 vs. 14-20 yr	TH2 Differentiation	0.0171533	0.149479	0.352488	-0.598632	-1.64849	15	1	Unchanged
Peripheral blood	0-5 vs. 14-20 yr	Coagulation	0.00419099	0.055391	0.407018	-0.509686	-1.69451	31	0.387097	Unchanged
Peripheral blood	0-5 vs. 14-20 yr	Myeloid Activation	1.21347e-06	7.40216e-05	0.643552	-0.427276	-1.91607	154	0.454545	Down-regulated
Peripheral blood	0-5 vs. 14-20 yr	Lymphocyte Trafficking	8.95313e-05	0.0021796	0.538434	-0.692534	-2.07591	20	0.5	Down-regulated

## Sheet: 6-13 vs. 14-20 yr
Supplementary Data 2. Output from fast gene set enrichment analysis of immune module expression in peripheral blood samples from healthy subjects
Sample Type	Comparison	Gene Module	pval	padj	log2err	ES	NES	size	GeneRatio	Expression
Peripheral blood	6-13 vs. 14-20 yr	Immune Exhaustion	0.00122714	0.0249519	0.45506	0.65345	1.94029	16	0.5625	Up-regulated
Peripheral blood	6-13 vs. 14-20 yr	Interferon Response Genes	0.000948581	0.0249519	0.477271	0.573399	1.90005	23	0.695652	Up-regulated
Peripheral blood	6-13 vs. 14-20 yr	Cytotoxicity	0.00638401	0.0973561	0.407018	0.683655	1.83722	11	0.636364	Unchanged
Peripheral blood	6-13 vs. 14-20 yr	T-cell Costimulation	0.0231061	0.201353	0.352488	0.475237	1.60345	24	0.375	Unchanged
Peripheral blood	6-13 vs. 14-20 yr	TCR Signaling	0.0535791	0.29712	0.321776	0.307295	1.37156	83	0.313253	Unchanged
Peripheral blood	6-13 vs. 14-20 yr	Apoptosis	0.124434	0.542178	0.190023	0.374434	1.2989	27	0.37037	Unchanged
Peripheral blood	6-13 vs. 14-20 yr	Type I Interferon Signaling	0.143478	0.583478	0.172324	0.296878	1.24862	60	0.483333	Unchanged
Peripheral blood	6-13 vs. 14-20 yr	Proteotoxic Stress	0.195011	0.650794	0.149208	0.346878	1.21523	28	0.428571	Unchanged
Peripheral blood	6-13 vs. 14-20 yr	Type III Interferon Signaling	0.249443	0.661567	0.128789	0.503794	1.21091	8	0.5	Unchanged
Peripheral blood	6-13 vs. 14-20 yr	Angiotensin System	0.217105	0.650794	0.138022	0.466923	1.20446	10	0.4	Unchanged
Peripheral blood	6-13 vs. 14-20 yr	Type II Interferon Signaling	0.21875	0.650794	0.138805	0.313345	1.17131	36	0.361111	Unchanged
Peripheral blood	6-13 vs. 14-20 yr	Interferon Response	0.32439	0.824492	0.116739	0.197865	1.05319	244	0.356557	Unchanged
Peripheral blood	6-13 vs. 14-20 yr	NLR Signaling	0.390625	0.89247	0.0992333	0.231595	1.0311	85	0.388235	Unchanged
Peripheral blood	6-13 vs. 14-20 yr	Other Interleukin Signaling	0.424779	0.89247	0.0937465	0.240939	1.01735	64	0.171875	Unchanged
Peripheral blood	6-13 vs. 14-20 yr	TNF Signaling	0.608696	0.89247	0.0732559	0.214953	0.918315	66	0.121212	Unchanged
Peripheral blood	6-13 vs. 14-20 yr	MHC Class I Antigen Presentation	0.68764	0.89247	0.0687943	0.235497	0.862986	33	0.333333	Unchanged
Peripheral blood	6-13 vs. 14-20 yr	TLR Signaling	0.785249	0.938928	0.0606404	0.193658	0.840859	73	0.342466	Unchanged
Peripheral blood	6-13 vs. 14-20 yr	RNA Sensing	0.804598	0.938928	0.062249	0.20267	0.795885	45	0.377778	Unchanged
Peripheral blood	6-13 vs. 14-20 yr	IL-17 Signaling	0.841991	0.951138	0.0572461	0.260801	0.742647	14	0.214286	Unchanged
Peripheral blood	6-13 vs. 14-20 yr	MHC Class II Antigen Presentation	0.815789	0.938928	0.0593488	0.251687	0.739566	15	0.4	Unchanged
Peripheral blood	6-13 vs. 14-20 yr	TGF-beta Signaling	0.958057	1	0.052163	0.179656	0.617447	25	0.36	Unchanged
Peripheral blood	6-13 vs. 14-20 yr	TH1 Differentiation	0.980044	1	0.0513223	0.193916	0.584461	17	0.411765	Unchanged
Peripheral blood	6-13 vs. 14-20 yr	ALPK1 Signaling	1	1	0.048506	0.179583	0.415221	7	0.428571	Unchanged
Peripheral blood	6-13 vs. 14-20 yr	Autophagy	0.977778	1	0.0431902	-0.18144	-0.516305	14	0.357143	Unchanged
Peripheral blood	6-13 vs. 14-20 yr	NK Activity	0.991087	1	0.0408229	-0.16491	-0.570789	28	0.214286	Unchanged
Peripheral blood	6-13 vs. 14-20 yr	Treg Differentiation	0.912963	0.994478	0.0463228	-0.222581	-0.633374	14	0.214286	Unchanged
Peripheral blood	6-13 vs. 14-20 yr	Immune Memory	0.898496	0.994478	0.0477342	-0.275	-0.634527	7	0.714286	Unchanged
Peripheral blood	6-13 vs. 14-20 yr	Tissue Stress	0.742126	0.923871	0.0587186	-0.354101	-0.766733	6	1	Unchanged
Peripheral blood	6-13 vs. 14-20 yr	DNA Sensing	0.800718	0.938928	0.0509083	-0.22021	-0.791131	33	0.0909091	Unchanged
Peripheral blood	6-13 vs. 14-20 yr	IL-6 Signaling	0.72963	0.923871	0.0566484	-0.289598	-0.824077	14	0.285714	Unchanged
Peripheral blood	6-13 vs. 14-20 yr	NO Signaling	0.667269	0.89247	0.0597318	-0.338862	-0.830432	8	0.25	Unchanged
Peripheral blood	6-13 vs. 14-20 yr	Host Defense Peptides	0.653704	0.89247	0.0618406	-0.30475	-0.867192	14	0.142857	Unchanged
Peripheral blood	6-13 vs. 14-20 yr	JAK-STAT Signaling	0.684492	0.89247	0.057853	-0.232765	-0.869466	40	0.2	Unchanged
Peripheral blood	6-13 vs. 14-20 yr	PPAR Signaling	0.584586	0.89247	0.0679923	-0.383451	-0.884764	7	0.142857	Unchanged
Peripheral blood	6-13 vs. 14-20 yr	HIF1A Signaling	0.616088	0.89247	0.0640704	-0.290214	-0.886264	18	0.111111	Unchanged
Peripheral blood	6-13 vs. 14-20 yr	Glycan Sensing	0.630742	0.89247	0.0613026	-0.243112	-0.903454	38	0.368421	Unchanged
Peripheral blood	6-13 vs. 14-20 yr	Leukotriene and Prostaglandin Inflammation	0.582231	0.89247	0.0684715	-0.331762	-0.916309	13	0.307692	Unchanged
Peripheral blood	6-13 vs. 14-20 yr	NF-kappaB Signaling	0.603321	0.89247	0.0655321	-0.222584	-0.925269	66	0.212121	Unchanged
Peripheral blood	6-13 vs. 14-20 yr	MAPK Signaling	0.558511	0.89247	0.0673624	-0.284127	-0.931423	22	0.363636	Unchanged
Peripheral blood	6-13 vs. 14-20 yr	Host Susceptibility	0.522361	0.89247	0.0711327	-0.292624	-0.945406	21	0.47619	Unchanged
Peripheral blood	6-13 vs. 14-20 yr	Mononuclear Cell Migration	0.530249	0.89247	0.0701132	-0.271247	-0.946882	29	0.37931	Unchanged
Peripheral blood	6-13 vs. 14-20 yr	IL-1 Signaling	0.526126	0.89247	0.0711327	-0.261338	-0.946939	34	0.235294	Unchanged
Peripheral blood	6-13 vs. 14-20 yr	TH17 Differentiation	0.525	0.89247	0.0707899	-0.271166	-0.95373	30	0.3	Unchanged
Peripheral blood	6-13 vs. 14-20 yr	Chemokine Signaling	0.476703	0.89247	0.0758887	-0.252243	-0.983796	49	0.285714	Unchanged
Peripheral blood	6-13 vs. 14-20 yr	Phagocytosis	0.472826	0.89247	0.0768737	-0.298053	-0.985484	24	0.375	Unchanged
Peripheral blood	6-13 vs. 14-20 yr	Oxidative Stress Response	0.48227	0.89247	0.0747385	-0.259857	-0.98735	43	0.325581	Unchanged
Peripheral blood	6-13 vs. 14-20 yr	Adaptive Immune Response	0.483037	0.89247	0.0699459	-0.183574	-0.996404	387	0.224806	Unchanged
Peripheral blood	6-13 vs. 14-20 yr	BCR Signaling	0.43898	0.89247	0.0810802	-0.255792	-1.0071	53	0.377358	Unchanged
Peripheral blood	6-13 vs. 14-20 yr	TH9 Differentiation	0.359347	0.876806	0.0919686	-0.434549	-1.09544	9	0.666667	Unchanged
Peripheral blood	6-13 vs. 14-20 yr	Homeostasis	0.220395	0.650794	0.116234	-0.213114	-1.1074	263	0.296578	Unchanged
Peripheral blood	6-13 vs. 14-20 yr	Myeloid Inflammation	0.224044	0.650794	0.122108	-0.356547	-1.1869	25	0.36	Unchanged
Peripheral blood	6-13 vs. 14-20 yr	Virus-Host Interaction	0.241121	0.661567	0.118815	-0.457341	-1.21399	11	0.545455	Unchanged
Peripheral blood	6-13 vs. 14-20 yr	IL-2 Signaling	0.183453	0.650794	0.135741	-0.392642	-1.2506	20	0.3	Unchanged
Peripheral blood	6-13 vs. 14-20 yr	Innate Immune Cell Activation	0.0120658	0.147203	0.38073	-0.237263	-1.30669	469	0.304904	Unchanged
Peripheral blood	6-13 vs. 14-20 yr	Complement System	0.0980036	0.459863	0.191892	-0.436923	-1.36153	19	0.526316	Unchanged
Peripheral blood	6-13 vs. 14-20 yr	Lysosome	0.0819672	0.416667	0.2114	-0.412972	-1.37474	25	0.48	Unchanged
Peripheral blood	6-13 vs. 14-20 yr	Inflammasomes	0.0418517	0.262268	0.321776	-0.466274	-1.52853	22	0.454545	Unchanged
Peripheral blood	6-13 vs. 14-20 yr	Lymphocyte Trafficking	0.0429947	0.262268	0.321776	-0.485596	-1.54666	20	0.55	Unchanged
Peripheral blood	6-13 vs. 14-20 yr	Coagulation	0.0214666	0.201353	0.352488	-0.446869	-1.59493	31	0.387097	Unchanged
Peripheral blood	6-13 vs. 14-20 yr	TH2 Differentiation	0.028913	0.220461	0.352488	-0.572823	-1.66576	15	0.8	Unchanged
Peripheral blood	6-13 vs. 14-20 yr	Myeloid Activation	6.72924e-06	0.000410483	0.610527	-0.397302	-1.93026	154	0.461039	Down-regulated

## Sheet: 0-5 yr vs. Adult
Supplementary Data 2. Output from fast gene set enrichment analysis of immune module expression in peripheral blood samples from healthy subjects
Sample Type	Comparison	Gene Module	pval	padj	log2err	ES	NES	size	GeneRatio	Expression
Peripheral blood	0-5 yr vs. Adult	Treg Differentiation	0.236239	0.523211	0.135002	0.416732	1.21942	14	0.285714	Unchanged
Peripheral blood	0-5 yr vs. Adult	Other Interleukin Signaling	0.162602	0.413279	0.181383	0.274508	1.18066	64	0.1875	Unchanged
Peripheral blood	0-5 yr vs. Adult	IL-17 Signaling	0.470183	0.774909	0.0899861	0.335484	0.981676	14	0.642857	Unchanged
Peripheral blood	0-5 yr vs. Adult	MHC Class II Antigen Presentation	0.495434	0.774909	0.086795	0.327846	0.975301	15	0.533333	Unchanged
Peripheral blood	0-5 yr vs. Adult	Autophagy	0.483945	0.774909	0.0883594	0.331234	0.96924	14	0.5	Unchanged
Peripheral blood	0-5 yr vs. Adult	TCR Signaling	0.666667	0.878328	0.0826646	0.200433	0.907063	83	0.385542	Unchanged
Peripheral blood	0-5 yr vs. Adult	Type III Interferon Signaling	0.57631	0.837021	0.0785029	0.366978	0.88839	8	0.25	Unchanged
Peripheral blood	0-5 yr vs. Adult	Leukotriene and Prostaglandin Inflammation	0.676744	0.878328	0.0713053	0.29157	0.829501	13	0.615385	Unchanged
Peripheral blood	0-5 yr vs. Adult	Oxidative Stress Response	0.820197	0.915102	0.0646485	0.200059	0.794538	43	0.139535	Unchanged
Peripheral blood	0-5 yr vs. Adult	Angiotensin System	0.813364	0.915102	0.0618406	0.275275	0.713143	10	0.5	Unchanged
Peripheral blood	0-5 yr vs. Adult	Proteotoxic Stress	0.881773	0.915102	0.0611693	0.201597	0.701833	28	0.285714	Unchanged
Peripheral blood	0-5 yr vs. Adult	HIF1A Signaling	0.870283	0.915102	0.0597318	0.222634	0.693013	18	0.555556	Unchanged
Peripheral blood	0-5 yr vs. Adult	NO Signaling	0.851936	0.915102	0.0590955	0.286095	0.692587	8	0.25	Unchanged
Peripheral blood	0-5 yr vs. Adult	Myeloid Inflammation	0.987531	0.987531	0.0564118	0.15099	0.508426	25	0.36	Unchanged
Peripheral blood	0-5 yr vs. Adult	Host Susceptibility	0.919932	0.935264	0.0421619	-0.21206	-0.646752	21	0.142857	Unchanged
Peripheral blood	0-5 yr vs. Adult	Tissue Stress	0.885099	0.915102	0.0463228	-0.301294	-0.650162	6	0.5	Unchanged
Peripheral blood	0-5 yr vs. Adult	ALPK1 Signaling	0.882671	0.915102	0.0466948	-0.289276	-0.650757	7	0.285714	Unchanged
Peripheral blood	0-5 yr vs. Adult	Immune Exhaustion	0.86911	0.915102	0.045862	-0.24622	-0.70612	16	0.1875	Unchanged
Peripheral blood	0-5 yr vs. Adult	Virus-Host Interaction	0.832155	0.915102	0.0484088	-0.281237	-0.72126	11	0.272727	Unchanged
Peripheral blood	0-5 yr vs. Adult	JAK-STAT Signaling	0.836394	0.915102	0.0455878	-0.213905	-0.758859	40	0.275	Unchanged
Peripheral blood	0-5 yr vs. Adult	Cytotoxicity	0.710247	0.887121	0.0557104	-0.320395	-0.821684	11	0.272727	Unchanged
Peripheral blood	0-5 yr vs. Adult	TH17 Differentiation	0.712605	0.887121	0.0532386	-0.250465	-0.835364	30	0.2	Unchanged
Peripheral blood	0-5 yr vs. Adult	IL-6 Signaling	0.676678	0.878328	0.0579755	-0.306596	-0.844746	14	0.571429	Unchanged
Peripheral blood	0-5 yr vs. Adult	PPAR Signaling	0.617329	0.855842	0.0633597	-0.391843	-0.88149	7	0.857143	Unchanged
Peripheral blood	0-5 yr vs. Adult	NK Activity	0.615772	0.855842	0.0599892	-0.272658	-0.894983	28	0.25	Unchanged
Peripheral blood	0-5 yr vs. Adult	TGF-beta Signaling	0.557404	0.829309	0.0643583	-0.289325	-0.923573	25	0.52	Unchanged
Peripheral blood	0-5 yr vs. Adult	MAPK Signaling	0.535836	0.81715	0.0675189	-0.302787	-0.931774	22	0.227273	Unchanged
Peripheral blood	0-5 yr vs. Adult	TNF Signaling	0.480127	0.774909	0.0694481	-0.246422	-0.980721	66	0.348485	Unchanged
Peripheral blood	0-5 yr vs. Adult	TLR Signaling	0.470679	0.774909	0.0689567	-0.242119	-0.982923	73	0.232877	Unchanged
Peripheral blood	0-5 yr vs. Adult	BCR Signaling	0.409677	0.735009	0.0782955	-0.273391	-1.04406	53	0.339623	Unchanged
Peripheral blood	0-5 yr vs. Adult	IL-1 Signaling	0.403685	0.735009	0.0810802	-0.305137	-1.04653	34	0.470588	Unchanged
Peripheral blood	0-5 yr vs. Adult	Mononuclear Cell Migration	0.356551	0.679675	0.0873098	-0.326801	-1.08209	29	0.448276	Unchanged
Peripheral blood	0-5 yr vs. Adult	Host Defense Peptides	0.35159	0.679675	0.0916795	-0.394745	-1.08762	14	0.785714	Unchanged
Peripheral blood	0-5 yr vs. Adult	Homeostasis	0.161708	0.413279	0.120985	-0.236244	-1.14343	263	0.231939	Unchanged
Peripheral blood	0-5 yr vs. Adult	Glycan Sensing	0.248739	0.523211	0.109684	-0.327815	-1.15019	38	0.315789	Unchanged
Peripheral blood	0-5 yr vs. Adult	IL-2 Signaling	0.270224	0.549455	0.10592	-0.386266	-1.16025	20	0.35	Unchanged
Peripheral blood	0-5 yr vs. Adult	Apoptosis	0.245819	0.523211	0.110122	-0.361728	-1.17192	27	0.407407	Unchanged
Peripheral blood	0-5 yr vs. Adult	TH9 Differentiation	0.222222	0.521368	0.120433	-0.51365	-1.23986	9	0.555556	Unchanged
Peripheral blood	0-5 yr vs. Adult	Chemokine Signaling	0.157546	0.413279	0.141225	-0.334859	-1.2467	49	0.408163	Unchanged
Peripheral blood	0-5 yr vs. Adult	TH1 Differentiation	0.17331	0.422877	0.137251	-0.434571	-1.26318	17	0.294118	Unchanged
Peripheral blood	0-5 yr vs. Adult	T-cell Costimulation	0.150427	0.413279	0.147331	-0.405396	-1.27913	24	0.291667	Unchanged
Peripheral blood	0-5 yr vs. Adult	RNA Sensing	0.125	0.38125	0.161979	-0.353042	-1.28164	45	0.4	Unchanged
Peripheral blood	0-5 yr vs. Adult	NLR Signaling	0.108271	0.366917	0.164406	-0.30951	-1.29678	85	0.564706	Unchanged
Peripheral blood	0-5 yr vs. Adult	Innate Immune Cell Activation	0.00290865	0.0295713	0.431708	-0.266081	-1.36107	469	0.390192	Down-regulated
Peripheral blood	0-5 yr vs. Adult	Immune Memory	0.119134	0.38125	0.172324	-0.617064	-1.38815	7	0.428571	Unchanged
Peripheral blood	0-5 yr vs. Adult	Adaptive Immune Response	0.00225419	0.0275011	0.431708	-0.282536	-1.41478	387	0.330749	Down-regulated
Peripheral blood	0-5 yr vs. Adult	Type I Interferon Signaling	0.046252	0.235114	0.266351	-0.367785	-1.43457	60	0.65	Unchanged
Peripheral blood	0-5 yr vs. Adult	Interferon Response Genes	0.0808081	0.289958	0.204295	-0.459479	-1.44259	23	0.782609	Unchanged
Peripheral blood	0-5 yr vs. Adult	NF-kappaB Signaling	0.0360927	0.220165	0.321776	-0.362655	-1.44331	66	0.409091	Unchanged
Peripheral blood	0-5 yr vs. Adult	TH2 Differentiation	0.0656028	0.271111	0.234393	-0.516634	-1.44529	15	0.4	Unchanged
Peripheral blood	0-5 yr vs. Adult	Inflammasomes	0.0716724	0.273251	0.21925	-0.472742	-1.45478	22	0.545455	Unchanged
Peripheral blood	0-5 yr vs. Adult	Phagocytosis	0.0666667	0.271111	0.227987	-0.468002	-1.47666	24	0.708333	Unchanged
Peripheral blood	0-5 yr vs. Adult	Lysosome	0.0599002	0.271111	0.237794	-0.464622	-1.48315	25	0.6	Unchanged
Peripheral blood	0-5 yr vs. Adult	Type II Interferon Signaling	0.0436242	0.235114	0.282013	-0.430679	-1.50211	36	0.694444	Unchanged
Peripheral blood	0-5 yr vs. Adult	Interferon Response	0.0010712	0.0163358	0.45506	-0.320319	-1.53764	244	0.516393	Down-regulated
Peripheral blood	0-5 yr vs. Adult	Complement System	0.0329776	0.220165	0.321776	-0.532176	-1.58071	19	0.421053	Unchanged
Peripheral blood	0-5 yr vs. Adult	Myeloid Activation	0.000516579	0.0105038	0.477271	-0.363041	-1.64977	154	0.435065	Down-regulated
Peripheral blood	0-5 yr vs. Adult	MHC Class I Antigen Presentation	0.00813954	0.062064	0.38073	-0.495785	-1.69044	33	0.606061	Unchanged
Peripheral blood	0-5 yr vs. Adult	Coagulation	0.00404878	0.0352822	0.407018	-0.514889	-1.72804	31	0.548387	Down-regulated
Peripheral blood	0-5 yr vs. Adult	Lymphocyte Trafficking	0.000435739	0.0105038	0.498493	-0.660726	-1.98466	20	0.55	Down-regulated
Peripheral blood	0-5 yr vs. Adult	DNA Sensing	1.45116e-05	0.000885207	0.593325	-0.625821	-2.13382	33	0.69697	Down-regulated

## Sheet: 6-13 yr vs. Adult
Supplementary Data 2. Output from fast gene set enrichment analysis of immune module expression in peripheral blood samples from healthy subjects
Sample Type	Comparison	Gene Module	pval	padj	log2err	ES	NES	size	GeneRatio	Expression
Peripheral blood	6-13 yr vs. Adult	Other Interleukin Signaling	0.0104005	0.0965768	0.38073	0.363373	1.53346	64	0.296875	Unchanged
Peripheral blood	6-13 yr vs. Adult	Leukotriene and Prostaglandin Inflammation	0.0857741	0.296771	0.222056	0.496792	1.42557	13	0.538462	Unchanged
Peripheral blood	6-13 yr vs. Adult	Immune Exhaustion	0.155606	0.431454	0.169571	0.433025	1.28695	16	0.5625	Unchanged
Peripheral blood	6-13 yr vs. Adult	JAK-STAT Signaling	0.187215	0.496526	0.153159	0.319628	1.21401	40	0.225	Unchanged
Peripheral blood	6-13 yr vs. Adult	HIF1A Signaling	0.378824	0.722132	0.104344	0.348528	1.07181	18	0.444444	Unchanged
Peripheral blood	6-13 yr vs. Adult	TCR Signaling	0.354523	0.69761	0.111011	0.236073	1.05002	83	0.337349	Unchanged
Peripheral blood	6-13 yr vs. Adult	IL-17 Signaling	0.426087	0.76445	0.0925529	0.360398	1.03753	14	0.5	Unchanged
Peripheral blood	6-13 yr vs. Adult	NK Activity	0.482679	0.806847	0.0888945	0.285466	0.986607	28	0.25	Unchanged
Peripheral blood	6-13 yr vs. Adult	Autophagy	0.526087	0.808369	0.0808589	0.333375	0.959739	14	0.285714	Unchanged
Peripheral blood	6-13 yr vs. Adult	Proteotoxic Stress	0.556582	0.808369	0.0810802	0.272872	0.94308	28	0.25	Unchanged
Peripheral blood	6-13 yr vs. Adult	Tissue Stress	0.541401	0.808369	0.0780892	0.414797	0.917584	6	0.333333	Unchanged
Peripheral blood	6-13 yr vs. Adult	TNF Signaling	0.659524	0.855978	0.0738053	0.216587	0.915517	66	0.257576	Unchanged
Peripheral blood	6-13 yr vs. Adult	Cytotoxicity	0.607843	0.83959	0.0734381	0.334383	0.888606	11	0.181818	Unchanged
Peripheral blood	6-13 yr vs. Adult	Angiotensin System	0.619369	0.83959	0.0741759	0.345949	0.887408	10	0.4	Unchanged
Peripheral blood	6-13 yr vs. Adult	Treg Differentiation	0.658696	0.855978	0.0692836	0.299241	0.861474	14	0.428571	Unchanged
Peripheral blood	6-13 yr vs. Adult	TH17 Differentiation	0.752232	0.936452	0.0640704	0.235433	0.841543	30	0.233333	Unchanged
Peripheral blood	6-13 yr vs. Adult	NO Signaling	0.747204	0.936452	0.0645031	0.333489	0.792445	8	0.25	Unchanged
Peripheral blood	6-13 yr vs. Adult	Host Susceptibility	0.820628	0.947907	0.0601186	0.236527	0.766235	21	0.285714	Unchanged
Peripheral blood	6-13 yr vs. Adult	TGF-beta Signaling	0.879464	0.957903	0.0566484	0.215202	0.732421	25	0.16	Unchanged
Peripheral blood	6-13 yr vs. Adult	Myeloid Inflammation	0.895089	0.957903	0.0558265	0.210788	0.717399	25	0.24	Unchanged
Peripheral blood	6-13 yr vs. Adult	IL-6 Signaling	0.83913	0.947907	0.0576091	0.244843	0.704869	14	1	Unchanged
Peripheral blood	6-13 yr vs. Adult	Type III Interferon Signaling	0.856823	0.950295	0.0579755	0.287105	0.682226	8	0.375	Unchanged
Peripheral blood	6-13 yr vs. Adult	ALPK1 Signaling	0.957303	0.989754	0.0530213	0.266159	0.603939	7	0.571429	Unchanged
Peripheral blood	6-13 yr vs. Adult	MHC Class II Antigen Presentation	0.954447	0.989754	0.0515309	0.20585	0.601725	15	0.266667	Unchanged
Peripheral blood	6-13 yr vs. Adult	Mononuclear Cell Migration	0.998211	0.998211	0.0406579	-0.141201	-0.470079	29	0.137931	Unchanged
Peripheral blood	6-13 yr vs. Adult	Oxidative Stress Response	0.980565	0.996908	0.0409056	-0.168163	-0.610017	43	0.302326	Unchanged
Peripheral blood	6-13 yr vs. Adult	PPAR Signaling	0.824057	0.947907	0.0495902	-0.310936	-0.698995	7	0.285714	Unchanged
Peripheral blood	6-13 yr vs. Adult	Virus-Host Interaction	0.804788	0.947907	0.0518458	-0.289415	-0.741933	11	0.363636	Unchanged
Peripheral blood	6-13 yr vs. Adult	TLR Signaling	0.788296	0.947907	0.0496901	-0.204991	-0.838015	73	0.260274	Unchanged
Peripheral blood	6-13 yr vs. Adult	Host Defense Peptides	0.612546	0.83959	0.0647943	-0.327314	-0.895405	14	0.571429	Unchanged
Peripheral blood	6-13 yr vs. Adult	Apoptosis	0.554562	0.808369	0.0681513	-0.284946	-0.934598	27	0.259259	Unchanged
Peripheral blood	6-13 yr vs. Adult	TH1 Differentiation	0.540493	0.808369	0.0686326	-0.318283	-0.940585	17	0.235294	Unchanged
Peripheral blood	6-13 yr vs. Adult	MAPK Signaling	0.489399	0.806847	0.0738053	-0.313981	-0.98135	22	0.227273	Unchanged
Peripheral blood	6-13 yr vs. Adult	Chemokine Signaling	0.460733	0.802992	0.0762797	-0.264481	-0.997991	49	0.204082	Unchanged
Peripheral blood	6-13 yr vs. Adult	IL-1 Signaling	0.391608	0.723882	0.0850427	-0.29973	-1.04227	34	0.323529	Unchanged
Peripheral blood	6-13 yr vs. Adult	Homeostasis	0.302611	0.64713	0.0922597	-0.212005	-1.05923	263	0.212928	Unchanged
Peripheral blood	6-13 yr vs. Adult	BCR Signaling	0.318261	0.64713	0.096563	-0.279835	-1.07685	53	0.301887	Unchanged
Peripheral blood	6-13 yr vs. Adult	T-cell Costimulation	0.306859	0.64713	0.100991	-0.350627	-1.12062	24	0.25	Unchanged
Peripheral blood	6-13 yr vs. Adult	TH9 Differentiation	0.3125	0.64713	0.100991	-0.479219	-1.14575	9	0.444444	Unchanged
Peripheral blood	6-13 yr vs. Adult	IL-2 Signaling	0.249104	0.607814	0.113787	-0.379156	-1.15534	20	0.45	Unchanged
Peripheral blood	6-13 yr vs. Adult	TH2 Differentiation	0.266174	0.624485	0.111463	-0.417186	-1.16425	15	0.266667	Unchanged
Peripheral blood	6-13 yr vs. Adult	Adaptive Immune Response	0.089153	0.296771	0.181383	-0.2264	-1.17795	387	0.258398	Unchanged
Peripheral blood	6-13 yr vs. Adult	Complement System	0.230366	0.585515	0.11725	-0.390172	-1.18056	19	0.368421	Unchanged
Peripheral blood	6-13 yr vs. Adult	Innate Immune Cell Activation	0.033386	0.169712	0.321776	-0.234334	-1.24279	469	0.272921	Unchanged
Peripheral blood	6-13 yr vs. Adult	RNA Sensing	0.150808	0.431454	0.151149	-0.339646	-1.24916	45	0.4	Unchanged
Peripheral blood	6-13 yr vs. Adult	NLR Signaling	0.092437	0.296771	0.190023	-0.304341	-1.28601	85	0.305882	Unchanged
Peripheral blood	6-13 yr vs. Adult	Phagocytosis	0.101083	0.308303	0.188204	-0.422836	-1.3514	24	0.708333	Unchanged
Peripheral blood	6-13 yr vs. Adult	NF-kappaB Signaling	0.0477904	0.20823	0.321776	-0.353297	-1.42971	66	0.363636	Unchanged
Peripheral blood	6-13 yr vs. Adult	Glycan Sensing	0.053286	0.216696	0.261664	-0.403417	-1.43073	38	0.342105	Unchanged
Peripheral blood	6-13 yr vs. Adult	Interferon Response	0.00515643	0.0786356	0.407018	-0.288714	-1.43171	244	0.418033	Unchanged
Peripheral blood	6-13 yr vs. Adult	Immune Memory	0.0754039	0.287478	0.21925	-0.660616	-1.48508	7	0.428571	Unchanged
Peripheral blood	6-13 yr vs. Adult	Type I Interferon Signaling	0.0183706	0.11206	0.352488	-0.387997	-1.52771	60	0.583333	Unchanged
Peripheral blood	6-13 yr vs. Adult	Lysosome	0.0388078	0.182098	0.321776	-0.479036	-1.54773	25	0.44	Unchanged
Peripheral blood	6-13 yr vs. Adult	Myeloid Activation	0.00197005	0.058173	0.431708	-0.335424	-1.56355	154	0.331169	Unchanged
Peripheral blood	6-13 yr vs. Adult	Lymphocyte Trafficking	0.0242643	0.134556	0.352488	-0.513145	-1.56363	20	0.5	Unchanged
Peripheral blood	6-13 yr vs. Adult	Type II Interferon Signaling	0.0126658	0.0965768	0.38073	-0.456081	-1.60869	36	0.555556	Unchanged
Peripheral blood	6-13 yr vs. Adult	Interferon Response Genes	0.0147221	0.0997832	0.38073	-0.509765	-1.61988	23	0.73913	Unchanged
Peripheral blood	6-13 yr vs. Adult	Coagulation	0.0125835	0.0965768	0.38073	-0.479236	-1.62484	31	0.322581	Unchanged
Peripheral blood	6-13 yr vs. Adult	Inflammasomes	0.0115073	0.0965768	0.38073	-0.534686	-1.67117	22	0.5	Unchanged
Peripheral blood	6-13 yr vs. Adult	MHC Class I Antigen Presentation	0.00286097	0.058173	0.431708	-0.517978	-1.78322	33	0.666667	Unchanged
Peripheral blood	6-13 yr vs. Adult	DNA Sensing	3.11408e-05	0.00189959	0.557332	-0.610311	-2.1011	33	0.575758	Down-regulated

## Sheet: 14-20 yr vs. Adult
Supplementary Data 2. Output from fast gene set enrichment analysis of immune module expression in peripheral blood samples from healthy subjects
Sample Type	Comparison	Gene Module	pval	padj	log2err	ES	NES	size	GeneRatio	Expression
Peripheral blood	14-20 yr vs. Adult	Leukotriene and Prostaglandin Inflammation	0.00805634	0.0614296	0.38073	0.640056	1.7684	13	0.461538	Unchanged
Peripheral blood	14-20 yr vs. Adult	Other Interleukin Signaling	0.0173743	0.10445	0.352488	0.349363	1.50323	64	0.359375	Unchanged
Peripheral blood	14-20 yr vs. Adult	HIF1A Signaling	0.16087	0.446047	0.161979	0.405371	1.25327	18	0.666667	Unchanged
Peripheral blood	14-20 yr vs. Adult	Autophagy	0.220779	0.585545	0.135741	0.427088	1.20532	14	0.285714	Unchanged
Peripheral blood	14-20 yr vs. Adult	Myeloid Inflammation	0.243243	0.618243	0.131458	0.345666	1.17043	25	0.4	Unchanged
Peripheral blood	14-20 yr vs. Adult	JAK-STAT Signaling	0.289954	0.662091	0.119888	0.29066	1.11071	40	0.325	Unchanged
Peripheral blood	14-20 yr vs. Adult	TNF Signaling	0.311321	0.662091	0.11725	0.246975	1.07999	66	0.257576	Unchanged
Peripheral blood	14-20 yr vs. Adult	TH17 Differentiation	0.321995	0.662091	0.112379	0.303793	1.07755	30	0.333333	Unchanged
Peripheral blood	14-20 yr vs. Adult	IL-17 Signaling	0.365801	0.662091	0.101351	0.37797	1.0667	14	0.428571	Unchanged
Peripheral blood	14-20 yr vs. Adult	TCR Signaling	0.352645	0.662091	0.113313	0.234723	1.05152	83	0.216867	Unchanged
Peripheral blood	14-20 yr vs. Adult	BCR Signaling	0.458824	0.711667	0.0928481	0.241234	0.990858	53	0.245283	Unchanged
Peripheral blood	14-20 yr vs. Adult	NK Activity	0.466667	0.711667	0.0886261	0.278493	0.980129	28	0.321429	Unchanged
Peripheral blood	14-20 yr vs. Adult	Mononuclear Cell Migration	0.487414	0.713223	0.0878313	0.278686	0.978414	29	0.275862	Unchanged
Peripheral blood	14-20 yr vs. Adult	MAPK Signaling	0.491071	0.713223	0.0860347	0.296248	0.965507	22	0.318182	Unchanged
Peripheral blood	14-20 yr vs. Adult	Complement System	0.56681	0.785805	0.0764767	0.295248	0.923322	19	0.210526	Unchanged
Peripheral blood	14-20 yr vs. Adult	ALPK1 Signaling	0.592437	0.792208	0.0728939	0.390789	0.88334	7	0.428571	Unchanged
Peripheral blood	14-20 yr vs. Adult	Treg Differentiation	0.623377	0.792208	0.0718276	0.31222	0.881141	14	0.357143	Unchanged
Peripheral blood	14-20 yr vs. Adult	Tissue Stress	0.620332	0.792208	0.0699459	0.407594	0.869087	6	0.333333	Unchanged
Peripheral blood	14-20 yr vs. Adult	Host Susceptibility	0.658482	0.798135	0.0706196	0.267619	0.861979	21	0.190476	Unchanged
Peripheral blood	14-20 yr vs. Adult	NO Signaling	0.622881	0.792208	0.0707899	0.364809	0.86134	8	0.25	Unchanged
Peripheral blood	14-20 yr vs. Adult	Oxidative Stress Response	0.763218	0.862154	0.0647943	0.214726	0.828179	43	0.139535	Unchanged
Peripheral blood	14-20 yr vs. Adult	Angiotensin System	0.710359	0.833306	0.0642141	0.31324	0.807682	10	0.4	Unchanged
Peripheral blood	14-20 yr vs. Adult	TH2 Differentiation	0.826552	0.916722	0.0576091	0.246856	0.714703	15	0.333333	Unchanged
Peripheral blood	14-20 yr vs. Adult	Proteotoxic Stress	0.882222	0.927195	0.0562941	0.202222	0.711701	28	0.214286	Unchanged
Peripheral blood	14-20 yr vs. Adult	Virus-Host Interaction	0.890323	0.927195	0.0543434	0.257335	0.676662	11	0.272727	Unchanged
Peripheral blood	14-20 yr vs. Adult	MHC Class II Antigen Presentation	0.927195	0.927195	0.0522693	0.212051	0.613936	15	0.2	Unchanged
Peripheral blood	14-20 yr vs. Adult	PPAR Signaling	0.926471	0.927195	0.0514265	0.268336	0.606548	7	0.857143	Unchanged
Peripheral blood	14-20 yr vs. Adult	Immune Exhaustion	0.926554	0.927195	0.0464155	-0.228641	-0.663403	16	0.125	Unchanged
Peripheral blood	14-20 yr vs. Adult	IL-6 Signaling	0.877778	0.927195	0.0481184	-0.23982	-0.67291	14	0.5	Unchanged
Peripheral blood	14-20 yr vs. Adult	IL-1 Signaling	0.758803	0.862154	0.0524828	-0.236667	-0.827518	34	0.470588	Unchanged
Peripheral blood	14-20 yr vs. Adult	TH9 Differentiation	0.667293	0.798135	0.0615707	-0.344864	-0.840278	9	0.555556	Unchanged
Peripheral blood	14-20 yr vs. Adult	Homeostasis	0.641337	0.798135	0.0534572	-0.189869	-0.943603	263	0.273764	Unchanged
Peripheral blood	14-20 yr vs. Adult	Chemokine Signaling	0.520833	0.738857	0.0697793	-0.254158	-0.961964	49	0.367347	Unchanged
Peripheral blood	14-20 yr vs. Adult	Host Defense Peptides	0.446296	0.711667	0.0810802	-0.364277	-1.02212	14	0.642857	Unchanged
Peripheral blood	14-20 yr vs. Adult	TGF-beta Signaling	0.40681	0.670687	0.0843144	-0.314703	-1.02786	25	0.4	Unchanged
Peripheral blood	14-20 yr vs. Adult	TH1 Differentiation	0.395176	0.669604	0.0878313	-0.348685	-1.03385	17	0.294118	Unchanged
Peripheral blood	14-20 yr vs. Adult	TLR Signaling	0.373942	0.662091	0.0857844	-0.255162	-1.0461	73	0.273973	Unchanged
Peripheral blood	14-20 yr vs. Adult	Innate Immune Cell Activation	0.31392	0.662091	0.0857844	-0.198467	-1.04785	469	0.228145	Unchanged
Peripheral blood	14-20 yr vs. Adult	Type III Interferon Signaling	0.377358	0.662091	0.0913924	-0.459005	-1.06817	8	0.375	Unchanged
Peripheral blood	14-20 yr vs. Adult	Myeloid Activation	0.309859	0.662091	0.0919686	-0.231893	-1.07442	154	0.402597	Unchanged
Peripheral blood	14-20 yr vs. Adult	Cytotoxicity	0.379888	0.662091	0.0902635	-0.414672	-1.08204	11	0.545455	Unchanged
Peripheral blood	14-20 yr vs. Adult	IL-2 Signaling	0.325885	0.662091	0.0992333	-0.358518	-1.10434	20	0.3	Unchanged
Peripheral blood	14-20 yr vs. Adult	Adaptive Immune Response	0.0295363	0.127514	0.352488	-0.245893	-1.27048	387	0.284238	Unchanged
Peripheral blood	14-20 yr vs. Adult	Lysosome	0.136201	0.415412	0.159647	-0.399093	-1.30349	25	0.24	Unchanged
Peripheral blood	14-20 yr vs. Adult	Apoptosis	0.124088	0.398386	0.169571	-0.401934	-1.3316	27	0.296296	Unchanged
Peripheral blood	14-20 yr vs. Adult	Glycan Sensing	0.108348	0.36718	0.179782	-0.376124	-1.34094	38	0.315789	Unchanged
Peripheral blood	14-20 yr vs. Adult	Immune Memory	0.148289	0.430744	0.157403	-0.608927	-1.35742	7	0.428571	Unchanged
Peripheral blood	14-20 yr vs. Adult	NF-kappaB Signaling	0.0449827	0.171497	0.282013	-0.358565	-1.42349	66	0.333333	Unchanged
Peripheral blood	14-20 yr vs. Adult	Lymphocyte Trafficking	0.0726257	0.260598	0.227987	-0.465601	-1.43419	20	0.35	Unchanged
Peripheral blood	14-20 yr vs. Adult	Phagocytosis	0.029264	0.127514	0.352488	-0.472091	-1.52924	24	0.625	Unchanged
Peripheral blood	14-20 yr vs. Adult	RNA Sensing	0.0205475	0.10445	0.352488	-0.418372	-1.5461	45	0.422222	Unchanged
Peripheral blood	14-20 yr vs. Adult	Coagulation	0.0313558	0.127514	0.321776	-0.452522	-1.54979	31	0.451613	Unchanged
Peripheral blood	14-20 yr vs. Adult	NLR Signaling	0.00390007	0.0339863	0.431708	-0.376741	-1.57875	85	0.352941	Down-regulated
Peripheral blood	14-20 yr vs. Adult	T-cell Costimulation	0.0193688	0.10445	0.352488	-0.491327	-1.59155	24	0.458333	Unchanged
Peripheral blood	14-20 yr vs. Adult	Inflammasomes	0.0147178	0.099754	0.38073	-0.512269	-1.62145	22	0.727273	Unchanged
Peripheral blood	14-20 yr vs. Adult	Interferon Response	6.16584e-08	3.76116e-06	0.704976	-0.386833	-1.90201	244	0.389344	Down-regulated
Peripheral blood	14-20 yr vs. Adult	Type I Interferon Signaling	3.29547e-05	0.00050256	0.557332	-0.512674	-2.01924	60	0.566667	Down-regulated
Peripheral blood	14-20 yr vs. Adult	Type II Interferon Signaling	8.00472e-05	0.000813813	0.538434	-0.57665	-2.02753	36	0.5	Down-regulated
Peripheral blood	14-20 yr vs. Adult	Interferon Response Genes	5.18532e-05	0.000632609	0.557332	-0.669184	-2.14762	23	0.73913	Down-regulated
Peripheral blood	14-20 yr vs. Adult	MHC Class I Antigen Presentation	1.82098e-05	0.000370265	0.57561	-0.615159	-2.15227	33	0.545455	Down-regulated
Peripheral blood	14-20 yr vs. Adult	DNA Sensing	2.57398e-06	7.85064e-05	0.627257	-0.639478	-2.23736	33	0.636364	Down-regulated
