# Supplementary material for: Age-associated differences in mucosal and systemic host responses to SARS-CoV-2 infection
Source: Nat Commun. 2025 Mar 10;16:2383. doi: 10.1038/s41467-025-57655-3 (PMC11894178; doi:10.1038/s41467-025-57655-3)
Supplement: Supplementary file 5 — Supplementary Data 3 [file 41467_2025_57655_MOESM5_ESM.xlsx]

## Sheet: Upper respiratory
Supplementary Data 3. Output from fast gene set enrichment analysis of immune modules in upper respiratory and peripheral blood samples by SARS-CoV-2 infection status
Sample Type	Comparison	Gene Module	pval	padj	log2err	ES	NES	size	GeneRatio	Expression
Upper respiratory	SARS-CoV-2-infected vs. uninfected	Interferon Response	1e-50	2.03333e-49		0.729737	3.52661	238	0.634454	Up-regulated
Upper respiratory	SARS-CoV-2-infected vs. uninfected	Innate Immune Cell Activation	1e-50	2.03333e-49		0.637746	3.27961	459	0.625272	Up-regulated
Upper respiratory	SARS-CoV-2-infected vs. uninfected	Adaptive Immune Response	1e-50	2.03333e-49		0.638857	3.23398	390	0.625641	Up-regulated
Upper respiratory	SARS-CoV-2-infected vs. uninfected	Type I Interferon Signaling	1.10559e-24	1.34882e-23	1.2871	0.823213	3.19039	60	0.633333	Up-regulated
Upper respiratory	SARS-CoV-2-infected vs. uninfected	NLR Signaling	6.82588e-21	5.94827e-20	1.17789	0.725779	2.99835	82	0.621951	Up-regulated
Upper respiratory	SARS-CoV-2-infected vs. uninfected	Type II Interferon Signaling	5.508e-17	4.19985e-16	1.06721	0.846378	2.95223	36	0.833333	Up-regulated
Upper respiratory	SARS-CoV-2-infected vs. uninfected	Myeloid Activation	4.92074e-23	5.00276e-22	1.24623	0.637194	2.89048	146	0.616438	Up-regulated
Upper respiratory	SARS-CoV-2-infected vs. uninfected	Interferon Response Genes	2.37811e-15	1.61183e-14	1.00732	0.903569	2.85082	23	0.695652	Up-regulated
Upper respiratory	SARS-CoV-2-infected vs. uninfected	MHC Class I Antigen Presentation	4.03358e-13	2.46048e-12	0.932595	0.815972	2.77537	32	0.75	Up-regulated
Upper respiratory	SARS-CoV-2-infected vs. uninfected	Homeostasis	2.30813e-26	3.5199e-25	1.3345	0.561279	2.74156	267	0.453184	Up-regulated
Upper respiratory	SARS-CoV-2-infected vs. uninfected	TNF Signaling	9.68193e-13	5.36907e-12	0.91012	0.662844	2.6473	69	0.565217	Up-regulated
Upper respiratory	SARS-CoV-2-infected vs. uninfected	TLR Signaling	2.47553e-12	1.2584e-11	0.898671	0.649715	2.62414	71	0.535211	Up-regulated
Upper respiratory	SARS-CoV-2-infected vs. uninfected	NF-kappaB Signaling	5.97051e-12	2.80155e-11	0.887075	0.658845	2.60517	65	0.584615	Up-regulated
Upper respiratory	SARS-CoV-2-infected vs. uninfected	Phagocytosis	2.50633e-09	8.99331e-09	0.774939	0.808417	2.57766	24	0.791667	Up-regulated
Upper respiratory	SARS-CoV-2-infected vs. uninfected	Chemokine Signaling	7.52431e-10	2.86865e-09	0.801216	0.670155	2.52598	52	0.711538	Up-regulated
Upper respiratory	SARS-CoV-2-infected vs. uninfected	Other Interleukin Signaling	5.76338e-10	2.34377e-09	0.801216	0.63543	2.50458	64	0.734375	Up-regulated
Upper respiratory	SARS-CoV-2-infected vs. uninfected	TCR Signaling	3.80319e-11	1.6571e-10	0.851339	0.607175	2.49003	78	0.576923	Up-regulated
Upper respiratory	SARS-CoV-2-infected vs. uninfected	RNA Sensing	5.65342e-09	1.91588e-08	0.761461	0.67785	2.43923	44	0.477273	Up-regulated
Upper respiratory	SARS-CoV-2-infected vs. uninfected	DNA Sensing	1.39195e-07	4.46888e-07	0.690132	0.69439	2.3861	34	0.647059	Up-regulated
Upper respiratory	SARS-CoV-2-infected vs. uninfected	MAPK Signaling	1.17376e-06	3.2545e-06	0.643552	0.745519	2.32708	22	0.636364	Up-regulated
Upper respiratory	SARS-CoV-2-infected vs. uninfected	Mononuclear Cell Migration	4.43609e-07	1.35301e-06	0.674963	0.666746	2.32092	35	0.714286	Up-regulated
Upper respiratory	SARS-CoV-2-infected vs. uninfected	Apoptosis	1.30147e-06	3.45174e-06	0.643552	0.707353	2.29648	26	0.5	Up-regulated
Upper respiratory	SARS-CoV-2-infected vs. uninfected	TH17 Differentiation	1.60685e-06	4.08408e-06	0.643552	0.693475	2.29635	28	0.75	Up-regulated
Upper respiratory	SARS-CoV-2-infected vs. uninfected	MHC Class II Antigen Presentation	2.12187e-06	5.17736e-06	0.627257	0.808442	2.27069	15	0.666667	Up-regulated
Upper respiratory	SARS-CoV-2-infected vs. uninfected	Cytotoxicity	4.689e-07	1.36204e-06	0.674963	0.876836	2.22796	11	0.909091	Up-regulated
Upper respiratory	SARS-CoV-2-infected vs. uninfected	Inflammasomes	1.70428e-05	3.58485e-05	0.57561	0.728463	2.20269	20	0.75	Up-regulated
Upper respiratory	SARS-CoV-2-infected vs. uninfected	Myeloid Inflammation	1.77779e-05	3.61484e-05	0.57561	0.688637	2.19574	24	0.791667	Up-regulated
Upper respiratory	SARS-CoV-2-infected vs. uninfected	Oxidative Stress Response	5.32551e-06	1.24945e-05	0.610527	0.594793	2.1338	42	0.52381	Up-regulated
Upper respiratory	SARS-CoV-2-infected vs. uninfected	JAK-STAT Signaling	1.33507e-05	2.90854e-05	0.593325	0.604328	2.12417	37	0.648649	Up-regulated
Upper respiratory	SARS-CoV-2-infected vs. uninfected	NK Activity	6.49761e-05	0.000120107	0.538434	0.662197	2.11144	24	0.583333	Up-regulated
Upper respiratory	SARS-CoV-2-infected vs. uninfected	BCR Signaling	1.03967e-05	2.34887e-05	0.593325	0.548388	2.08869	54	0.574074	Up-regulated
Upper respiratory	SARS-CoV-2-infected vs. uninfected	IL-2 Signaling	0.000101007	0.000181219	0.538434	0.690464	2.08779	20	0.75	Up-regulated
Upper respiratory	SARS-CoV-2-infected vs. uninfected	Glycan Sensing	2.25185e-05	4.43107e-05	0.57561	0.590911	2.08707	38	0.552632	Up-regulated
Upper respiratory	SARS-CoV-2-infected vs. uninfected	TH2 Differentiation	0.000107009	0.000186502	0.538434	0.753369	2.07943	14	1	Up-regulated
Upper respiratory	SARS-CoV-2-infected vs. uninfected	Lysosome	0.000124703	0.000211302	0.518848	0.648932	2.06914	24	0.458333	Up-regulated
Upper respiratory	SARS-CoV-2-infected vs. uninfected	IL-1 Signaling	4.12157e-05	7.85675e-05	0.557332	0.594186	2.06834	35	0.514286	Up-regulated
Upper respiratory	SARS-CoV-2-infected vs. uninfected	T-cell Costimulation	0.00026478	0.000425042	0.498493	0.653214	2.03895	22	0.681818	Up-regulated
Upper respiratory	SARS-CoV-2-infected vs. uninfected	HIF1A Signaling	0.00015185	0.000250347	0.518848	0.68886	2.03445	18	0.611111	Up-regulated
Upper respiratory	SARS-CoV-2-infected vs. uninfected	TH1 Differentiation	0.000411711	0.000643958	0.498493	0.709512	2.0207	16	0.75	Up-regulated
Upper respiratory	SARS-CoV-2-infected vs. uninfected	Coagulation	0.000439805	0.000670703	0.498493	0.576369	1.96041	32	0.5625	Up-regulated
Upper respiratory	SARS-CoV-2-infected vs. uninfected	Lymphocyte Trafficking	0.00125164	0.00181785	0.45506	0.618484	1.91396	21	0.619048	Up-regulated
Upper respiratory	SARS-CoV-2-infected vs. uninfected	IL-6 Signaling	0.00219689	0.00311652	0.431708	0.707193	1.90395	13	0.769231	Up-regulated
Upper respiratory	SARS-CoV-2-infected vs. uninfected	Proteotoxic Stress	0.0010178	0.00151428	0.45506	0.569261	1.88503	28	0.464286	Up-regulated
Upper respiratory	SARS-CoV-2-infected vs. uninfected	Immune Exhaustion	0.00337598	0.00459981	0.431708	0.650266	1.85197	16	0.75	Up-regulated
Upper respiratory	SARS-CoV-2-infected vs. uninfected	TGF-beta Signaling	0.00339331	0.00459981	0.431708	0.548326	1.78018	26	0.538462	Up-regulated
Upper respiratory	SARS-CoV-2-infected vs. uninfected	Treg Differentiation	0.00956252	0.0121524	0.38073	0.65546	1.76467	13	0.692308	Up-regulated
Upper respiratory	SARS-CoV-2-infected vs. uninfected	TH9 Differentiation	0.0102897	0.0125535	0.38073	0.752479	1.75553	8	1	Up-regulated
Upper respiratory	SARS-CoV-2-infected vs. uninfected	Virus-Host Interaction	0.00979059	0.0121883	0.38073	0.652328	1.71717	12	0.5	Up-regulated
Upper respiratory	SARS-CoV-2-infected vs. uninfected	Immune Memory	0.00718873	0.00953288	0.407018	0.756266	1.69117	7	0.714286	Up-regulated
Upper respiratory	SARS-CoV-2-infected vs. uninfected	Complement System	0.012983	0.0155287	0.38073	0.556626	1.68309	20	0.4	Up-regulated
Upper respiratory	SARS-CoV-2-infected vs. uninfected	Type III Interferon Signaling	0.00915327	0.0118798	0.38073	0.74296	1.66142	7	0.571429	Up-regulated
Upper respiratory	SARS-CoV-2-infected vs. uninfected	PPAR Signaling	0.0208295	0.0244347	0.352488	0.715765	1.6006	7	0.571429	Up-regulated
Upper respiratory	SARS-CoV-2-infected vs. uninfected	Host Defense Peptides	0.0456935	0.0506782	0.321776	0.683097	1.59366	8	0.75	Unchanged
Upper respiratory	SARS-CoV-2-infected vs. uninfected	Host Susceptibility	0.0287506	0.0330903	0.352488	0.510063	1.59212	22	0.272727	Up-regulated
Upper respiratory	SARS-CoV-2-infected vs. uninfected	ALPK1 Signaling	0.034531	0.0390072	0.321776	0.689832	1.54261	7	1	Up-regulated
Upper respiratory	SARS-CoV-2-infected vs. uninfected	Tissue Stress	0.0581162	0.0633052	0.266351	0.692851	1.48588	6	0.666667	Unchanged
Upper respiratory	SARS-CoV-2-infected vs. uninfected	NO Signaling	0.0843137	0.0894257	0.216543	0.629333	1.46823	8	0.75	Unchanged
Upper respiratory	SARS-CoV-2-infected vs. uninfected	IL-17 Signaling	0.0850277	0.0894257	0.208955	0.540337	1.45473	13	0.538462	Unchanged
Upper respiratory	SARS-CoV-2-infected vs. uninfected	Angiotensin System	0.960084	0.960084	0.0497903	-0.221851	-0.577894	10	0.1	Unchanged
Upper respiratory	SARS-CoV-2-infected vs. uninfected	Leukotriene and Prostaglandin Inflammation	0.444685	0.452097	0.0899861	-0.352933	-0.997319	13	0.307692	Unchanged
Upper respiratory	SARS-CoV-2-infected vs. uninfected	Autophagy	0.412946	0.426945	0.0959207	-0.35908	-1.03918	14	0.571429	Unchanged

## Sheet: Peripheral blood
Supplementary Data 3. Output from fast gene set enrichment analysis of immune modules in upper respiratory and peripheral blood samples by SARS-CoV-2 infection status
Sample Type	Comparison	Gene Module	pval	padj	log2err	ES	NES	size	GeneRatio	Expression
Peripheral blood	SARS-CoV-2-infected vs. uninfected	Interferon Response	5.71651e-35	3.48707e-33	1.53646	0.657523	2.92881	244	0.430328	Up-regulated
Peripheral blood	SARS-CoV-2-infected vs. uninfected	Type I Interferon Signaling	3.21763e-19	9.81376e-18	1.13309	0.799439	2.91584	60	0.583333	Up-regulated
Peripheral blood	SARS-CoV-2-infected vs. uninfected	Interferon Response Genes	2.35451e-12	4.78751e-11	0.898671	0.884703	2.61046	23	0.73913	Up-regulated
Peripheral blood	SARS-CoV-2-infected vs. uninfected	MHC Class I Antigen Presentation	8.60763e-12	1.31266e-10	0.875325	0.807061	2.60818	33	0.666667	Up-regulated
Peripheral blood	SARS-CoV-2-infected vs. uninfected	Type II Interferon Signaling	1.87351e-11	2.28568e-10	0.863415	0.790776	2.60117	36	0.527778	Up-regulated
Peripheral blood	SARS-CoV-2-infected vs. uninfected	NLR Signaling	6.23713e-11	6.34108e-10	0.839089	0.634322	2.45191	84	0.428571	Up-regulated
Peripheral blood	SARS-CoV-2-infected vs. uninfected	DNA Sensing	4.32629e-07	3.2988e-06	0.674963	0.718451	2.30902	32	0.5	Up-regulated
Peripheral blood	SARS-CoV-2-infected vs. uninfected	RNA Sensing	1.44385e-06	9.78609e-06	0.643552	0.648878	2.23581	45	0.4	Up-regulated
Peripheral blood	SARS-CoV-2-infected vs. uninfected	Adaptive Immune Response	4.17664e-09	3.63965e-08	0.761461	0.39913	1.85349	388	0.280928	Up-regulated
Peripheral blood	SARS-CoV-2-infected vs. uninfected	Apoptosis	0.00131534	0.00668633	0.45506	0.603405	1.85122	27	0.444444	Up-regulated
Peripheral blood	SARS-CoV-2-infected vs. uninfected	Cytotoxicity	0.00411107	0.0192904	0.407018	0.750467	1.82992	11	0.909091	Up-regulated
Peripheral blood	SARS-CoV-2-infected vs. uninfected	Lysosome	0.00643105	0.0261529	0.407018	0.577509	1.73535	25	0.32	Up-regulated
Peripheral blood	SARS-CoV-2-infected vs. uninfected	Innate Immune Cell Activation	2.01585e-06	1.22967e-05	0.627257	0.350212	1.64919	471	0.208068	Up-regulated
Peripheral blood	SARS-CoV-2-infected vs. uninfected	MAPK Signaling	0.0217683	0.0698876	0.352488	0.560271	1.63952	22	0.227273	Unchanged
Peripheral blood	SARS-CoV-2-infected vs. uninfected	TLR Signaling	0.00599531	0.0261224	0.407018	0.43423	1.63835	73	0.246575	Up-regulated
Peripheral blood	SARS-CoV-2-infected vs. uninfected	Proteotoxic Stress	0.0177739	0.064402	0.352488	0.52415	1.61739	28	0.428571	Unchanged
Peripheral blood	SARS-CoV-2-infected vs. uninfected	Homeostasis	0.000172463	0.000956383	0.518848	0.357449	1.60273	262	0.267176	Up-regulated
Peripheral blood	SARS-CoV-2-infected vs. uninfected	Chemokine Signaling	0.0179481	0.064402	0.352488	0.450188	1.59559	52	0.192308	Unchanged
Peripheral blood	SARS-CoV-2-infected vs. uninfected	T-cell Costimulation	0.0373219	0.113832	0.321776	0.517601	1.5439	24	0.625	Unchanged
Peripheral blood	SARS-CoV-2-infected vs. uninfected	Immune Exhaustion	0.0657155	0.174289	0.287805	0.573474	1.54109	16	0.75	Unchanged
Peripheral blood	SARS-CoV-2-infected vs. uninfected	TNF Signaling	0.0192622	0.0652776	0.352488	0.413425	1.53499	65	0.4	Unchanged
Peripheral blood	SARS-CoV-2-infected vs. uninfected	NF-kappaB Signaling	0.0416	0.120838	0.282013	0.399562	1.48235	66	0.318182	Unchanged
Peripheral blood	SARS-CoV-2-infected vs. uninfected	Type III Interferon Signaling	0.0910891	0.205794	0.208955	0.643105	1.44286	8	0.375	Unchanged
Peripheral blood	SARS-CoV-2-infected vs. uninfected	IL-2 Signaling	0.0729927	0.178102	0.224966	0.502098	1.42399	20	0.4	Unchanged
Peripheral blood	SARS-CoV-2-infected vs. uninfected	Mononuclear Cell Migration	0.079932	0.187533	0.206588	0.446434	1.4083	30	0.333333	Unchanged
Peripheral blood	SARS-CoV-2-infected vs. uninfected	MHC Class II Antigen Presentation	0.120658	0.262862	0.172324	0.505653	1.35544	15	0.2	Unchanged
Peripheral blood	SARS-CoV-2-infected vs. uninfected	Tissue Stress	0.182377	0.327206	0.146416	0.666193	1.28944	5	0.6	Unchanged
Peripheral blood	SARS-CoV-2-infected vs. uninfected	Myeloid Activation	0.0713306	0.178102	0.195789	0.305252	1.27987	153	0.215686	Unchanged
Peripheral blood	SARS-CoV-2-infected vs. uninfected	Autophagy	0.177536	0.327206	0.138805	0.483346	1.27888	14	0.428571	Unchanged
Peripheral blood	SARS-CoV-2-infected vs. uninfected	Phagocytosis	0.179577	0.327206	0.135741	0.418554	1.24846	24	0.25	Unchanged
Peripheral blood	SARS-CoV-2-infected vs. uninfected	Host Defense Peptides	0.21558	0.375725	0.124434	0.45961	1.21608	14	0.642857	Unchanged
Peripheral blood	SARS-CoV-2-infected vs. uninfected	Inflammasomes	0.246914	0.386468	0.113313	0.40199	1.17634	22	0.318182	Unchanged
Peripheral blood	SARS-CoV-2-infected vs. uninfected	Immune Memory	0.270161	0.409649	0.116234	0.553245	1.17562	7	0.571429	Unchanged
Peripheral blood	SARS-CoV-2-infected vs. uninfected	Complement System	0.222635	0.377242	0.123842	0.418771	1.16813	19	0.315789	Unchanged
Peripheral blood	SARS-CoV-2-infected vs. uninfected	Glycan Sensing	0.275338	0.409649	0.103576	0.343519	1.14327	38	0.315789	Unchanged
Peripheral blood	SARS-CoV-2-infected vs. uninfected	PPAR Signaling	0.322581	0.42777	0.104733	0.529549	1.12526	7	0.571429	Unchanged
Peripheral blood	SARS-CoV-2-infected vs. uninfected	ALPK1 Signaling	0.340726	0.442219	0.101351	0.519424	1.10375	7	0.428571	Unchanged
Peripheral blood	SARS-CoV-2-infected vs. uninfected	Other Interleukin Signaling	0.3	0.415704	0.0946646	0.295136	1.09107	63	0.380952	Unchanged
Peripheral blood	SARS-CoV-2-infected vs. uninfected	TCR Signaling	0.295107	0.415704	0.0934449	0.281442	1.08978	83	0.253012	Unchanged
Peripheral blood	SARS-CoV-2-infected vs. uninfected	TH1 Differentiation	0.427239	0.526916	0.0838361	0.379464	1.03377	17	0.352941	Unchanged
Peripheral blood	SARS-CoV-2-infected vs. uninfected	IL-6 Signaling	0.46337	0.543569	0.0785029	0.393399	1.01459	13	0.307692	Unchanged
Peripheral blood	SARS-CoV-2-infected vs. uninfected	IL-1 Signaling	0.440536	0.526916	0.0764767	0.310329	1.00837	34	0.352941	Unchanged
Peripheral blood	SARS-CoV-2-infected vs. uninfected	BCR Signaling	0.438003	0.526916	0.0747385	0.281038	0.999853	53	0.188679	Unchanged
Peripheral blood	SARS-CoV-2-infected vs. uninfected	Virus-Host Interaction	0.497143	0.572183	0.0768737	0.391706	0.981202	12	0.416667	Unchanged
Peripheral blood	SARS-CoV-2-infected vs. uninfected	Myeloid Inflammation	0.541012	0.611143	0.0681513	0.315978	0.949479	25	0.28	Unchanged
Peripheral blood	SARS-CoV-2-infected vs. uninfected	JAK-STAT Signaling	0.559016	0.62	0.0635008	0.278418	0.937801	40	0.225	Unchanged
Peripheral blood	SARS-CoV-2-infected vs. uninfected	NO Signaling	0.645545	0.678935	0.0656814	0.38105	0.854919	8	0.5	Unchanged
Peripheral blood	SARS-CoV-2-infected vs. uninfected	Oxidative Stress Response	0.89801	0.89801	0.0607719	-0.203349	-0.754126	43	0.116279	Unchanged
Peripheral blood	SARS-CoV-2-infected vs. uninfected	HIF1A Signaling	0.813305	0.82686	0.0584693	-0.257303	-0.765399	17	0.235294	Unchanged
Peripheral blood	SARS-CoV-2-infected vs. uninfected	NK Activity	0.671463	0.694224	0.0732559	-0.262288	-0.883602	28	0.464286	Unchanged
Peripheral blood	SARS-CoV-2-infected vs. uninfected	Host Susceptibility	0.597701	0.639645	0.0770737	-0.285932	-0.903913	22	0.227273	Unchanged
Peripheral blood	SARS-CoV-2-infected vs. uninfected	IL-17 Signaling	0.582222	0.634206	0.0766747	-0.337627	-0.919064	14	0.5	Unchanged
Peripheral blood	SARS-CoV-2-infected vs. uninfected	TH17 Differentiation	0.385714	0.490179	0.103958	-0.301863	-1.03503	29	0.275862	Unchanged
Peripheral blood	SARS-CoV-2-infected vs. uninfected	Lymphocyte Trafficking	0.286344	0.415704	0.118288	-0.35876	-1.11421	20	0.25	Unchanged
Peripheral blood	SARS-CoV-2-infected vs. uninfected	TH2 Differentiation	0.306667	0.415704	0.114267	-0.421153	-1.14643	14	0.357143	Unchanged
Peripheral blood	SARS-CoV-2-infected vs. uninfected	TGF-beta Signaling	0.247086	0.386468	0.132846	-0.3531	-1.14822	25	0.36	Unchanged
Peripheral blood	SARS-CoV-2-infected vs. uninfected	Angiotensin System	0.229299	0.378034	0.131458	-0.49086	-1.21796	10	0.4	Unchanged
Peripheral blood	SARS-CoV-2-infected vs. uninfected	Coagulation	0.156098	0.30716	0.175204	-0.363314	-1.24751	31	0.258065	Unchanged
Peripheral blood	SARS-CoV-2-infected vs. uninfected	Treg Differentiation	0.151111	0.30716	0.169571	-0.474812	-1.2925	14	0.285714	Unchanged
Peripheral blood	SARS-CoV-2-infected vs. uninfected	TH9 Differentiation	0.135699	0.285437	0.173748	-0.553547	-1.33147	9	0.444444	Unchanged
Peripheral blood	SARS-CoV-2-infected vs. uninfected	Leukotriene and Prostaglandin Inflammation	0.0524234	0.145356	0.321776	-0.572947	-1.52939	13	0.461538	Unchanged
