# Supplementary material for: Age-associated differences in mucosal and systemic host responses to SARS-CoV-2 infection
Source: Nat Commun. 2025 Mar 10;16:2383. doi: 10.1038/s41467-025-57655-3 (PMC11894178; doi:10.1038/s41467-025-57655-3)
Supplement: Supplementary file 6 — Supplementary Data 4 [file 41467_2025_57655_MOESM6_ESM.xlsx]

## Sheet: 0-5 yr
Supplementary Data 4. Output from fast gene set enrichment analysis of immune modules in upper respiratory samples by SARS-CoV-2 infection status within specific age groups
Sample Type	Age Group	Comparison	Gene Module	pval	padj	log2err	ES	NES	size	GeneRatio	Expression
Upper respiratory	0-5 yr	SARS-CoV-2-infected vs. uninfected	Interferon Response	3.14164e-49	6.388e-48	1.83158	0.681147	3.25637	240	0.645833	Up-regulated
Upper respiratory	0-5 yr	SARS-CoV-2-infected vs. uninfected	Type I Interferon Signaling	2.85544e-23	3.48363e-22	1.24623	0.80305	3.14018	60	0.733333	Up-regulated
Upper respiratory	0-5 yr	SARS-CoV-2-infected vs. uninfected	Innate Immune Cell Activation	1e-50	3.05e-49		0.605577	3.06861	462	0.593074	Up-regulated
Upper respiratory	0-5 yr	SARS-CoV-2-infected vs. uninfected	Adaptive Immune Response	1e-50	3.05e-49		0.609197	3.03669	392	0.568878	Up-regulated
Upper respiratory	0-5 yr	SARS-CoV-2-infected vs. uninfected	Myeloid Activation	4.35599e-25	6.64289e-24	1.29512	0.639161	2.88177	149	0.610738	Up-regulated
Upper respiratory	0-5 yr	SARS-CoV-2-infected vs. uninfected	Type II Interferon Signaling	4.15324e-15	3.16684e-14	0.996986	0.806167	2.85839	37	0.918919	Up-regulated
Upper respiratory	0-5 yr	SARS-CoV-2-infected vs. uninfected	NLR Signaling	1.53237e-15	1.33535e-14	1.01754	0.657007	2.71179	82	0.609756	Up-regulated
Upper respiratory	0-5 yr	SARS-CoV-2-infected vs. uninfected	MHC Class I Antigen Presentation	5.55215e-11	2.82234e-10	0.851339	0.764229	2.63372	32	0.84375	Up-regulated
Upper respiratory	0-5 yr	SARS-CoV-2-infected vs. uninfected	Interferon Response Genes	4.67082e-10	2.03514e-09	0.801216	0.819998	2.58478	23	0.73913	Up-regulated
Upper respiratory	0-5 yr	SARS-CoV-2-infected vs. uninfected	RNA Sensing	1.20855e-10	5.67088e-10	0.826657	0.699524	2.57071	44	0.568182	Up-regulated
Upper respiratory	0-5 yr	SARS-CoV-2-infected vs. uninfected	Other Interleukin Signaling	2.37581e-11	1.44924e-10	0.863415	0.635849	2.52497	66	0.636364	Up-regulated
Upper respiratory	0-5 yr	SARS-CoV-2-infected vs. uninfected	NF-kappaB Signaling	4.22358e-11	2.34217e-10	0.851339	0.627886	2.48459	65	0.692308	Up-regulated
Upper respiratory	0-5 yr	SARS-CoV-2-infected vs. uninfected	TCR Signaling	2.35977e-11	1.44924e-10	0.863415	0.603223	2.46991	80	0.625	Up-regulated
Upper respiratory	0-5 yr	SARS-CoV-2-infected vs. uninfected	Chemokine Signaling	1.14835e-09	4.66994e-09	0.788187	0.644005	2.45228	53	0.490566	Up-regulated
Upper respiratory	0-5 yr	SARS-CoV-2-infected vs. uninfected	Homeostasis	2.37851e-18	2.41815e-17	1.10534	0.500455	2.41413	268	0.507463	Up-regulated
Upper respiratory	0-5 yr	SARS-CoV-2-infected vs. uninfected	Mononuclear Cell Migration	7.33952e-08	2.48728e-07	0.704976	0.67211	2.38023	36	0.5	Up-regulated
Upper respiratory	0-5 yr	SARS-CoV-2-infected vs. uninfected	TNF Signaling	6.32653e-09	2.41199e-08	0.761461	0.585742	2.34507	69	0.565217	Up-regulated
Upper respiratory	0-5 yr	SARS-CoV-2-infected vs. uninfected	TLR Signaling	2.31461e-08	8.30538e-08	0.733762	0.575108	2.31031	71	0.591549	Up-regulated
Upper respiratory	0-5 yr	SARS-CoV-2-infected vs. uninfected	IL-2 Signaling	1.83534e-06	5.0889e-06	0.643552	0.748121	2.29567	20	0.9	Up-regulated
Upper respiratory	0-5 yr	SARS-CoV-2-infected vs. uninfected	DNA Sensing	1.02838e-06	3.13657e-06	0.643552	0.65101	2.27221	34	0.705882	Up-regulated
Upper respiratory	0-5 yr	SARS-CoV-2-infected vs. uninfected	Phagocytosis	1.93679e-06	5.1367e-06	0.627257	0.708069	2.26424	24	0.708333	Up-regulated
Upper respiratory	0-5 yr	SARS-CoV-2-infected vs. uninfected	NK Activity	4.03865e-06	9.85432e-06	0.610527	0.69721	2.25648	25	0.8	Up-regulated
Upper respiratory	0-5 yr	SARS-CoV-2-infected vs. uninfected	JAK-STAT Signaling	1.62184e-06	4.71106e-06	0.643552	0.621881	2.22975	39	0.589744	Up-regulated
Upper respiratory	0-5 yr	SARS-CoV-2-infected vs. uninfected	BCR Signaling	5.04043e-07	1.61824e-06	0.659444	0.581507	2.22153	54	0.611111	Up-regulated
Upper respiratory	0-5 yr	SARS-CoV-2-infected vs. uninfected	TH2 Differentiation	4.03463e-06	9.85432e-06	0.610527	0.798429	2.20711	14	0.928571	Up-regulated
Upper respiratory	0-5 yr	SARS-CoV-2-infected vs. uninfected	T-cell Costimulation	6.54889e-06	1.53647e-05	0.610527	0.70312	2.18462	21	0.714286	Up-regulated
Upper respiratory	0-5 yr	SARS-CoV-2-infected vs. uninfected	MAPK Signaling	1.59386e-05	3.60094e-05	0.57561	0.689879	2.15411	22	0.590909	Up-regulated
Upper respiratory	0-5 yr	SARS-CoV-2-infected vs. uninfected	TH1 Differentiation	0.000101876	0.000206565	0.538434	0.720857	2.12188	17	0.823529	Up-regulated
Upper respiratory	0-5 yr	SARS-CoV-2-infected vs. uninfected	Glycan Sensing	1.82486e-05	3.9756e-05	0.57561	0.592911	2.11756	38	0.657895	Up-regulated
Upper respiratory	0-5 yr	SARS-CoV-2-infected vs. uninfected	Cytotoxicity	9.99344e-05	0.000206565	0.538434	0.802051	2.06954	11	0.818182	Up-regulated
Upper respiratory	0-5 yr	SARS-CoV-2-infected vs. uninfected	Myeloid Inflammation	0.000104976	0.000206565	0.538434	0.645036	2.06268	24	0.791667	Up-regulated
Upper respiratory	0-5 yr	SARS-CoV-2-infected vs. uninfected	TH17 Differentiation	0.000109368	0.000208482	0.538434	0.617852	2.0593	28	0.571429	Up-regulated
Upper respiratory	0-5 yr	SARS-CoV-2-infected vs. uninfected	Inflammasomes	0.000145369	0.00026081	0.518848	0.666544	2.04534	20	0.75	Up-regulated
Upper respiratory	0-5 yr	SARS-CoV-2-infected vs. uninfected	Lymphocyte Trafficking	0.000135238	0.000249986	0.518848	0.653948	2.03184	21	0.666667	Up-regulated
Upper respiratory	0-5 yr	SARS-CoV-2-infected vs. uninfected	Lysosome	0.000279416	0.000473454	0.498493	0.623316	1.99322	24	0.666667	Up-regulated
Upper respiratory	0-5 yr	SARS-CoV-2-infected vs. uninfected	MHC Class II Antigen Presentation	0.000485185	0.00077885	0.498493	0.691647	1.97722	15	0.8	Up-regulated
Upper respiratory	0-5 yr	SARS-CoV-2-infected vs. uninfected	Apoptosis	0.000466168	0.000768547	0.498493	0.601003	1.96043	26	0.576923	Up-regulated
Upper respiratory	0-5 yr	SARS-CoV-2-infected vs. uninfected	Oxidative Stress Response	0.000194683	0.000339305	0.518848	0.533219	1.93804	42	0.428571	Up-regulated
Upper respiratory	0-5 yr	SARS-CoV-2-infected vs. uninfected	Treg Differentiation	0.00153596	0.0024024	0.45506	0.675874	1.86832	14	0.642857	Up-regulated
Upper respiratory	0-5 yr	SARS-CoV-2-infected vs. uninfected	HIF1A Signaling	0.00259027	0.00376206	0.431708	0.610363	1.83997	19	0.684211	Up-regulated
Upper respiratory	0-5 yr	SARS-CoV-2-infected vs. uninfected	Coagulation	0.00184557	0.0028145	0.45506	0.531645	1.83218	32	0.8125	Up-regulated
Upper respiratory	0-5 yr	SARS-CoV-2-infected vs. uninfected	Host Defense Peptides	0.00231601	0.00344577	0.431708	0.768487	1.77977	8	0.875	Up-regulated
Upper respiratory	0-5 yr	SARS-CoV-2-infected vs. uninfected	Immune Exhaustion	0.00480775	0.0068203	0.407018	0.617385	1.76492	15	0.6	Up-regulated
Upper respiratory	0-5 yr	SARS-CoV-2-infected vs. uninfected	TH9 Differentiation	0.00533443	0.00739546	0.407018	0.742585	1.71978	8	0.875	Up-regulated
Upper respiratory	0-5 yr	SARS-CoV-2-infected vs. uninfected	Immune Memory	0.00639576	0.0086698	0.407018	0.796894	1.70954	6	1	Up-regulated
Upper respiratory	0-5 yr	SARS-CoV-2-infected vs. uninfected	Virus-Host Interaction	0.00927211	0.0122956	0.38073	0.636034	1.70715	12	0.5	Up-regulated
Upper respiratory	0-5 yr	SARS-CoV-2-infected vs. uninfected	IL-6 Signaling	0.0137556	0.017853	0.38073	0.626089	1.70692	13	0.769231	Up-regulated
Upper respiratory	0-5 yr	SARS-CoV-2-infected vs. uninfected	Type III Interferon Signaling	0.0306112	0.0373457	0.352488	0.696847	1.5685	7	1	Up-regulated
Upper respiratory	0-5 yr	SARS-CoV-2-infected vs. uninfected	Complement System	0.0217452	0.0276346	0.352488	0.510814	1.56748	20	0.5	Up-regulated
Upper respiratory	0-5 yr	SARS-CoV-2-infected vs. uninfected	Proteotoxic Stress	0.0296213	0.0368756	0.352488	0.459932	1.53295	28	0.428571	Up-regulated
Upper respiratory	0-5 yr	SARS-CoV-2-infected vs. uninfected	IL-1 Signaling	0.0405616	0.0485149	0.282013	0.432607	1.52221	35	0.342857	Up-regulated
Upper respiratory	0-5 yr	SARS-CoV-2-infected vs. uninfected	TGF-beta Signaling	0.0629139	0.0738029	0.231127	0.433118	1.43623	27	0.518519	Unchanged
Upper respiratory	0-5 yr	SARS-CoV-2-infected vs. uninfected	Host Susceptibility	0.0747029	0.0859788	0.213928	0.450295	1.40602	22	0.5	Unchanged
Upper respiratory	0-5 yr	SARS-CoV-2-infected vs. uninfected	ALPK1 Signaling	0.14955	0.168936	0.152145	0.59114	1.33057	7	0.857143	Unchanged
Upper respiratory	0-5 yr	SARS-CoV-2-infected vs. uninfected	Tissue Stress	0.350814	0.382136	0.0931455	0.50962	1.09327	6	0.5	Unchanged
Upper respiratory	0-5 yr	SARS-CoV-2-infected vs. uninfected	IL-17 Signaling	0.336252	0.372934	0.0937465	0.400374	1.09155	13	0.461538	Unchanged
Upper respiratory	0-5 yr	SARS-CoV-2-infected vs. uninfected	PPAR Signaling	0.522523	0.559191	0.0714786	0.423324	0.952838	7	0.428571	Unchanged
Upper respiratory	0-5 yr	SARS-CoV-2-infected vs. uninfected	NO Signaling	0.544954	0.573141	0.0702813	0.404891	0.937705	8	0.875	Unchanged
Upper respiratory	0-5 yr	SARS-CoV-2-infected vs. uninfected	Leukotriene and Prostaglandin Inflammation	0.946636	0.946636	0.0550211	-0.210116	-0.612901	13	0.538462	Unchanged
Upper respiratory	0-5 yr	SARS-CoV-2-infected vs. uninfected	Angiotensin System	0.834091	0.847992	0.0599892	-0.265257	-0.709556	10	0.2	Unchanged
Upper respiratory	0-5 yr	SARS-CoV-2-infected vs. uninfected	Autophagy	0.589202	0.609175	0.078921	-0.301014	-0.896952	14	0.5	Unchanged

## Sheet: 6-13 yr
Supplementary Data 4. Output from fast gene set enrichment analysis of immune modules in upper respiratory samples by SARS-CoV-2 infection status within specific age groups
Sample Type	Age Group	Comparison	pathway	pval	padj	log2err	ES	NES	size	GeneRatio	Expression
Upper respiratory	6-13 yr	SARS-CoV-2-infected vs. uninfected	Interferon Response	1.88615e-48	5.75277e-47	1.81454	0.692757	3.26295	237	0.459916	Up-regulated
Upper respiratory	6-13 yr	SARS-CoV-2-infected vs. uninfected	Type I Interferon Signaling	7.41822e-25	1.13128e-23	1.29512	0.822378	3.18212	60	0.633333	Up-regulated
Upper respiratory	6-13 yr	SARS-CoV-2-infected vs. uninfected	Innate Immune Cell Activation	1e-50	6.1e-49		0.608062	3.05068	448	0.470982	Up-regulated
Upper respiratory	6-13 yr	SARS-CoV-2-infected vs. uninfected	Type II Interferon Signaling	2.48486e-18	2.16538e-17	1.10534	0.860306	2.97621	36	0.694444	Up-regulated
Upper respiratory	6-13 yr	SARS-CoV-2-infected vs. uninfected	Adaptive Immune Response	6.13526e-41	1.2475e-39	1.66579	0.577976	2.85997	381	0.414698	Up-regulated
Upper respiratory	6-13 yr	SARS-CoV-2-infected vs. uninfected	Myeloid Activation	8.16214e-23	8.29818e-22	1.2379	0.639662	2.81949	145	0.593103	Up-regulated
Upper respiratory	6-13 yr	SARS-CoV-2-infected vs. uninfected	NLR Signaling	1.39941e-16	1.06705e-15	1.04763	0.691615	2.79082	81	0.481481	Up-regulated
Upper respiratory	6-13 yr	SARS-CoV-2-infected vs. uninfected	MHC Class I Antigen Presentation	9.43399e-14	6.39415e-13	0.954542	0.820402	2.77846	32	0.65625	Up-regulated
Upper respiratory	6-13 yr	SARS-CoV-2-infected vs. uninfected	Interferon Response Genes	2.86472e-13	1.74748e-12	0.932595	0.879859	2.75896	23	0.695652	Up-regulated
Upper respiratory	6-13 yr	SARS-CoV-2-infected vs. uninfected	Chemokine Signaling	2.89042e-11	1.4693e-10	0.863415	0.691247	2.60632	51	0.470588	Up-regulated
Upper respiratory	6-13 yr	SARS-CoV-2-infected vs. uninfected	Homeostasis	3.06674e-23	3.74142e-22	1.24623	0.544954	2.59649	265	0.430189	Up-regulated
Upper respiratory	6-13 yr	SARS-CoV-2-infected vs. uninfected	TNF Signaling	2.08921e-12	1.15856e-11	0.898671	0.664048	2.59353	68	0.558824	Up-regulated
Upper respiratory	6-13 yr	SARS-CoV-2-infected vs. uninfected	NF-kappaB Signaling	1.18908e-09	5.181e-09	0.788187	0.62749	2.44511	64	0.40625	Up-regulated
Upper respiratory	6-13 yr	SARS-CoV-2-infected vs. uninfected	DNA Sensing	2.55063e-08	1.03726e-07	0.733762	0.714528	2.40739	33	0.666667	Up-regulated
Upper respiratory	6-13 yr	SARS-CoV-2-infected vs. uninfected	TLR Signaling	6.53907e-10	3.06833e-09	0.801216	0.6076	2.3902	71	0.492958	Up-regulated
Upper respiratory	6-13 yr	SARS-CoV-2-infected vs. uninfected	Mononuclear Cell Migration	2.82126e-07	1.07561e-06	0.674963	0.679396	2.33367	35	0.542857	Up-regulated
Upper respiratory	6-13 yr	SARS-CoV-2-infected vs. uninfected	Phagocytosis	1.25031e-06	4.23715e-06	0.643552	0.742159	2.32718	23	0.608696	Up-regulated
Upper respiratory	6-13 yr	SARS-CoV-2-infected vs. uninfected	MAPK Signaling	3.08902e-06	9.42151e-06	0.627257	0.730621	2.27059	22	0.5	Up-regulated
Upper respiratory	6-13 yr	SARS-CoV-2-infected vs. uninfected	RNA Sensing	2.24219e-06	7.19861e-06	0.627257	0.610813	2.23034	44	0.522727	Up-regulated
Upper respiratory	6-13 yr	SARS-CoV-2-infected vs. uninfected	Other Interleukin Signaling	7.33077e-07	2.63045e-06	0.659444	0.556577	2.17098	63	0.587302	Up-regulated
Upper respiratory	6-13 yr	SARS-CoV-2-infected vs. uninfected	IL-1 Signaling	1.14561e-05	3.32773e-05	0.593325	0.640292	2.16848	32	0.46875	Up-regulated
Upper respiratory	6-13 yr	SARS-CoV-2-infected vs. uninfected	Coagulation	4.85471e-05	0.000134608	0.557332	0.616803	2.07813	33	0.484848	Up-regulated
Upper respiratory	6-13 yr	SARS-CoV-2-infected vs. uninfected	Myeloid Inflammation	0.000179377	0.000437679	0.518848	0.654718	2.05299	23	0.652174	Up-regulated
Upper respiratory	6-13 yr	SARS-CoV-2-infected vs. uninfected	Glycan Sensing	9.58055e-05	0.000254093	0.538434	0.578496	2.04374	38	0.421053	Up-regulated
Upper respiratory	6-13 yr	SARS-CoV-2-infected vs. uninfected	Apoptosis	0.000266441	0.00060196	0.498493	0.621656	2.0279	26	0.653846	Up-regulated
Upper respiratory	6-13 yr	SARS-CoV-2-infected vs. uninfected	Oxidative Stress Response	0.000104053	0.000264468	0.538434	0.555979	2.0066	42	0.5	Up-regulated
Upper respiratory	6-13 yr	SARS-CoV-2-infected vs. uninfected	T-cell Costimulation	0.000246603	0.000578568	0.498493	0.664467	1.99992	20	0.45	Up-regulated
Upper respiratory	6-13 yr	SARS-CoV-2-infected vs. uninfected	HIF1A Signaling	0.000376222	0.000819626	0.498493	0.678787	1.97007	17	0.647059	Up-regulated
Upper respiratory	6-13 yr	SARS-CoV-2-infected vs. uninfected	Cytotoxicity	0.00127429	0.00259105	0.45506	0.752639	1.91814	11	1	Up-regulated
Upper respiratory	6-13 yr	SARS-CoV-2-infected vs. uninfected	Lysosome	0.00171962	0.00332021	0.45506	0.591643	1.87959	24	0.583333	Up-regulated
Upper respiratory	6-13 yr	SARS-CoV-2-infected vs. uninfected	Inflammasomes	0.00174175	0.00332021	0.45506	0.61447	1.84944	20	0.65	Up-regulated
Upper respiratory	6-13 yr	SARS-CoV-2-infected vs. uninfected	BCR Signaling	0.000651132	0.00136962	0.477271	0.485249	1.84361	54	0.296296	Up-regulated
Upper respiratory	6-13 yr	SARS-CoV-2-infected vs. uninfected	IL-17 Signaling	0.00313252	0.0056201	0.431708	0.68397	1.83036	13	0.615385	Up-regulated
Upper respiratory	6-13 yr	SARS-CoV-2-infected vs. uninfected	Virus-Host Interaction	0.00467991	0.00771553	0.407018	0.667476	1.78623	13	0.384615	Up-regulated
Upper respiratory	6-13 yr	SARS-CoV-2-infected vs. uninfected	TH9 Differentiation	0.00215526	0.00398397	0.431708	0.762875	1.78175	8	0.75	Up-regulated
Upper respiratory	6-13 yr	SARS-CoV-2-infected vs. uninfected	Proteotoxic Stress	0.00442813	0.00750322	0.407018	0.5338	1.77153	28	0.5	Up-regulated
Upper respiratory	6-13 yr	SARS-CoV-2-infected vs. uninfected	JAK-STAT Signaling	0.00376578	0.00656322	0.431708	0.507553	1.75587	36	0.472222	Up-regulated
Upper respiratory	6-13 yr	SARS-CoV-2-infected vs. uninfected	MHC Class II Antigen Presentation	0.00731192	0.0114366	0.407018	0.618636	1.74288	15	0.466667	Up-regulated
Upper respiratory	6-13 yr	SARS-CoV-2-infected vs. uninfected	Complement System	0.0109042	0.0162234	0.38073	0.560847	1.71469	21	0.571429	Up-regulated
Upper respiratory	6-13 yr	SARS-CoV-2-infected vs. uninfected	Type III Interferon Signaling	0.00639821	0.0102708	0.407018	0.767017	1.69411	7	0.571429	Up-regulated
Upper respiratory	6-13 yr	SARS-CoV-2-infected vs. uninfected	TH17 Differentiation	0.0087093	0.0132817	0.38073	0.512904	1.68822	27	0.518519	Up-regulated
Upper respiratory	6-13 yr	SARS-CoV-2-infected vs. uninfected	IL-6 Signaling	0.0143747	0.0208776	0.38073	0.626901	1.63548	12	0.666667	Up-regulated
Upper respiratory	6-13 yr	SARS-CoV-2-infected vs. uninfected	TH1 Differentiation	0.0172316	0.0244449	0.352488	0.562615	1.60853	16	0.625	Up-regulated
Upper respiratory	6-13 yr	SARS-CoV-2-infected vs. uninfected	IL-2 Signaling	0.0183706	0.0254683	0.352488	0.53158	1.59995	20	0.45	Up-regulated
Upper respiratory	6-13 yr	SARS-CoV-2-infected vs. uninfected	Immune Exhaustion	0.0268763	0.0341553	0.352488	0.566825	1.59691	15	0.333333	Up-regulated
Upper respiratory	6-13 yr	SARS-CoV-2-infected vs. uninfected	Lymphocyte Trafficking	0.0366635	0.0438524	0.321776	0.513319	1.56939	21	0.333333	Up-regulated
Upper respiratory	6-13 yr	SARS-CoV-2-infected vs. uninfected	Host Susceptibility	0.0232463	0.0301707	0.352488	0.498622	1.56352	23	0.478261	Up-regulated
Upper respiratory	6-13 yr	SARS-CoV-2-infected vs. uninfected	TGF-beta Signaling	0.0189232	0.0256514	0.352488	0.479897	1.54903	25	0.6	Up-regulated
Upper respiratory	6-13 yr	SARS-CoV-2-infected vs. uninfected	ALPK1 Signaling	0.0299595	0.0372966	0.352488	0.701048	1.54841	7	0.571429	Up-regulated
Upper respiratory	6-13 yr	SARS-CoV-2-infected vs. uninfected	NO Signaling	0.0354565	0.043257	0.321776	0.690891	1.52597	7	0.857143	Up-regulated
Upper respiratory	6-13 yr	SARS-CoV-2-infected vs. uninfected	TCR Signaling	0.0198934	0.0263803	0.352488	0.35865	1.43604	77	0.272727	Up-regulated
Upper respiratory	6-13 yr	SARS-CoV-2-infected vs. uninfected	PPAR Signaling	0.11883	0.139397	0.173748	0.623794	1.37777	7	0.857143	Unchanged
Upper respiratory	6-13 yr	SARS-CoV-2-infected vs. uninfected	TH2 Differentiation	0.141818	0.163225	0.157403	0.487738	1.30523	13	0.923077	Unchanged
Upper respiratory	6-13 yr	SARS-CoV-2-infected vs. uninfected	Tissue Stress	0.173333	0.195802	0.144631	0.648678	1.28054	5	0.6	Unchanged
Upper respiratory	6-13 yr	SARS-CoV-2-infected vs. uninfected	Immune Memory	0.235832	0.256888	0.118815	0.554437	1.22459	7	0.428571	Unchanged
Upper respiratory	6-13 yr	SARS-CoV-2-infected vs. uninfected	Treg Differentiation	0.207273	0.229884	0.127505	0.456118	1.22061	13	0.538462	Unchanged
Upper respiratory	6-13 yr	SARS-CoV-2-infected vs. uninfected	Host Defense Peptides	0.2875	0.307675	0.104344	0.494804	1.15565	8	0.75	Unchanged
Upper respiratory	6-13 yr	SARS-CoV-2-infected vs. uninfected	NK Activity	0.538194	0.566032	0.0681513	0.302001	0.946981	23	0.304348	Unchanged
Upper respiratory	6-13 yr	SARS-CoV-2-infected vs. uninfected	Autophagy	0.771277	0.797422	0.052057	0.277313	0.764729	14	0.142857	Unchanged
Upper respiratory	6-13 yr	SARS-CoV-2-infected vs. uninfected	Angiotensin System	0.889299	0.904121	0.0473534	0.278038	0.686026	10	0.7	Unchanged
Upper respiratory	6-13 yr	SARS-CoV-2-infected vs. uninfected	Leukotriene and Prostaglandin Inflammation	0.955752	0.955752	0.0523759	-0.206733	-0.579041	13	0.384615	Unchanged

## Sheet: 14-20 yr
Supplementary Data 4. Output from fast gene set enrichment analysis of immune modules in upper respiratory samples by SARS-CoV-2 infection status within specific age groups
Sample Type	Age Group	Comparison	Gene Module	pval	padj	log2err	ES	NES	size	GeneRatio	Expression
Upper respiratory	14-20 yr	SARS-CoV-2-infected vs. uninfected	Interferon Response	3.1626e-45	6.43063e-44	1.75065	0.671914	3.10892	232	0.573276	Up-regulated
Upper respiratory	14-20 yr	SARS-CoV-2-infected vs. uninfected	Adaptive Immune Response	1e-50	3.05e-49		0.639932	3.09791	374	0.596257	Up-regulated
Upper respiratory	14-20 yr	SARS-CoV-2-infected vs. uninfected	Innate Immune Cell Activation	1e-50	3.05e-49		0.622809	3.03184	436	0.555046	Up-regulated
Upper respiratory	14-20 yr	SARS-CoV-2-infected vs. uninfected	Type I Interferon Signaling	4.20708e-19	5.13263e-18	1.13309	0.757917	2.92619	60	0.683333	Up-regulated
Upper respiratory	14-20 yr	SARS-CoV-2-infected vs. uninfected	TCR Signaling	8.41227e-19	7.33069e-18	1.12391	0.708764	2.85854	78	0.589744	Up-regulated
Upper respiratory	14-20 yr	SARS-CoV-2-infected vs. uninfected	Myeloid Activation	5.15003e-22	7.8538e-21	1.21254	0.630222	2.78838	140	0.564286	Up-regulated
Upper respiratory	14-20 yr	SARS-CoV-2-infected vs. uninfected	Type II Interferon Signaling	1.07467e-14	8.19437e-14	0.986546	0.811487	2.78664	36	0.833333	Up-regulated
Upper respiratory	14-20 yr	SARS-CoV-2-infected vs. uninfected	Interferon Response Genes	1.3887e-10	7.05923e-10	0.826657	0.830444	2.57184	23	0.782609	Up-regulated
Upper respiratory	14-20 yr	SARS-CoV-2-infected vs. uninfected	NF-kappaB Signaling	4.59085e-12	2.80042e-11	0.887075	0.665051	2.56764	60	0.716667	Up-regulated
Upper respiratory	14-20 yr	SARS-CoV-2-infected vs. uninfected	NLR Signaling	1.22399e-12	8.29596e-12	0.91012	0.630834	2.55199	80	0.6	Up-regulated
Upper respiratory	14-20 yr	SARS-CoV-2-infected vs. uninfected	MHC Class I Antigen Presentation	3.83815e-10	1.67234e-09	0.814036	0.755163	2.53498	32	0.6875	Up-regulated
Upper respiratory	14-20 yr	SARS-CoV-2-infected vs. uninfected	Other Interleukin Signaling	2.64217e-11	1.4652e-10	0.863415	0.658111	2.53364	61	0.606557	Up-regulated
Upper respiratory	14-20 yr	SARS-CoV-2-infected vs. uninfected	Chemokine Signaling	1.68153e-10	7.89026e-10	0.826657	0.6897	2.5302	47	0.595745	Up-regulated
Upper respiratory	14-20 yr	SARS-CoV-2-infected vs. uninfected	BCR Signaling	2.81394e-09	1.14433e-08	0.774939	0.642539	2.43295	54	0.592593	Up-regulated
Upper respiratory	14-20 yr	SARS-CoV-2-infected vs. uninfected	Homeostasis	5.75689e-19	5.85284e-18	1.12391	0.51508	2.42343	257	0.474708	Up-regulated
Upper respiratory	14-20 yr	SARS-CoV-2-infected vs. uninfected	T-cell Costimulation	8.13787e-08	2.61268e-07	0.704976	0.78381	2.37715	21	0.809524	Up-regulated
Upper respiratory	14-20 yr	SARS-CoV-2-infected vs. uninfected	NK Activity	5.48718e-08	1.96893e-07	0.719513	0.774978	2.37392	22	0.772727	Up-regulated
Upper respiratory	14-20 yr	SARS-CoV-2-infected vs. uninfected	MHC Class II Antigen Presentation	7.47928e-08	2.53464e-07	0.704976	0.845277	2.33355	15	0.666667	Up-regulated
Upper respiratory	14-20 yr	SARS-CoV-2-infected vs. uninfected	TNF Signaling	4.02566e-08	1.53478e-07	0.719513	0.593098	2.30492	64	0.765625	Up-regulated
Upper respiratory	14-20 yr	SARS-CoV-2-infected vs. uninfected	IL-2 Signaling	2.78939e-06	7.39795e-06	0.627257	0.758369	2.27475	20	0.75	Up-regulated
Upper respiratory	14-20 yr	SARS-CoV-2-infected vs. uninfected	Immune Exhaustion	6.9645e-07	2.02302e-06	0.659444	0.815073	2.25017	15	0.8	Up-regulated
Upper respiratory	14-20 yr	SARS-CoV-2-infected vs. uninfected	DNA Sensing	7.74232e-07	2.14673e-06	0.659444	0.666455	2.24037	33	0.515152	Up-regulated
Upper respiratory	14-20 yr	SARS-CoV-2-infected vs. uninfected	Apoptosis	3.23094e-06	8.21197e-06	0.627257	0.712027	2.22968	24	0.708333	Up-regulated
Upper respiratory	14-20 yr	SARS-CoV-2-infected vs. uninfected	TH17 Differentiation	1.32701e-05	3.08646e-05	0.593325	0.67204	2.16923	27	0.666667	Up-regulated
Upper respiratory	14-20 yr	SARS-CoV-2-infected vs. uninfected	RNA Sensing	5.69471e-06	1.38951e-05	0.610527	0.60024	2.16346	43	0.511628	Up-regulated
Upper respiratory	14-20 yr	SARS-CoV-2-infected vs. uninfected	TH1 Differentiation	1.97902e-05	4.16277e-05	0.57561	0.748744	2.12678	16	0.625	Up-regulated
Upper respiratory	14-20 yr	SARS-CoV-2-infected vs. uninfected	TLR Signaling	3.27726e-07	9.99564e-07	0.674963	0.537137	2.11721	70	0.685714	Up-regulated
Upper respiratory	14-20 yr	SARS-CoV-2-infected vs. uninfected	Cytotoxicity	1.8257e-05	3.97741e-05	0.57561	0.830638	2.11336	11	0.909091	Up-regulated
Upper respiratory	14-20 yr	SARS-CoV-2-infected vs. uninfected	Mononuclear Cell Migration	1.36614e-05	3.08646e-05	0.593325	0.626467	2.10595	33	0.515152	Up-regulated
Upper respiratory	14-20 yr	SARS-CoV-2-infected vs. uninfected	TH2 Differentiation	3.34422e-05	6.58057e-05	0.557332	0.784462	2.09732	13	1	Up-regulated
Upper respiratory	14-20 yr	SARS-CoV-2-infected vs. uninfected	Myeloid Inflammation	3.80591e-05	7.03517e-05	0.557332	0.675337	2.09149	23	0.608696	Up-regulated
Upper respiratory	14-20 yr	SARS-CoV-2-infected vs. uninfected	Glycan Sensing	2.43847e-05	4.95822e-05	0.57561	0.590594	2.07382	38	0.763158	Up-regulated
Upper respiratory	14-20 yr	SARS-CoV-2-infected vs. uninfected	Phagocytosis	7.04386e-05	0.000126375	0.538434	0.661674	2.072	24	0.708333	Up-regulated
Upper respiratory	14-20 yr	SARS-CoV-2-infected vs. uninfected	Oxidative Stress Response	3.45992e-05	6.59547e-05	0.557332	0.576743	2.07065	42	0.547619	Up-regulated
Upper respiratory	14-20 yr	SARS-CoV-2-infected vs. uninfected	Inflammasomes	0.000594823	0.000930365	0.477271	0.666372	1.9988	20	0.75	Up-regulated
Upper respiratory	14-20 yr	SARS-CoV-2-infected vs. uninfected	Treg Differentiation	0.000252796	0.000440587	0.498493	0.740401	1.97952	13	0.769231	Up-regulated
Upper respiratory	14-20 yr	SARS-CoV-2-infected vs. uninfected	JAK-STAT Signaling	0.000309178	0.000523885	0.498493	0.583025	1.97792	34	0.470588	Up-regulated
Upper respiratory	14-20 yr	SARS-CoV-2-infected vs. uninfected	Lymphocyte Trafficking	0.00052579	0.000844032	0.477271	0.6556	1.94954	19	0.631579	Up-regulated
Upper respiratory	14-20 yr	SARS-CoV-2-infected vs. uninfected	Lysosome	0.000667784	0.00101837	0.477271	0.614297	1.92364	24	0.5	Up-regulated
Upper respiratory	14-20 yr	SARS-CoV-2-infected vs. uninfected	Immune Memory	0.000390138	0.0006432	0.498493	0.83836	1.86973	7	1	Up-regulated
Upper respiratory	14-20 yr	SARS-CoV-2-infected vs. uninfected	Coagulation	0.00258739	0.00367048	0.431708	0.567154	1.8587	29	0.586207	Up-regulated
Upper respiratory	14-20 yr	SARS-CoV-2-infected vs. uninfected	MAPK Signaling	0.00128636	0.00191386	0.45506	0.604681	1.83389	21	0.761905	Up-regulated
Upper respiratory	14-20 yr	SARS-CoV-2-infected vs. uninfected	TH9 Differentiation	0.00246204	0.00357582	0.431708	0.76731	1.78963	8	1	Up-regulated
Upper respiratory	14-20 yr	SARS-CoV-2-infected vs. uninfected	Proteotoxic Stress	0.00364326	0.00505089	0.431708	0.554373	1.78942	27	0.62963	Up-regulated
Upper respiratory	14-20 yr	SARS-CoV-2-infected vs. uninfected	TGF-beta Signaling	0.00379639	0.00514621	0.431708	0.553238	1.77169	26	0.576923	Up-regulated
Upper respiratory	14-20 yr	SARS-CoV-2-infected vs. uninfected	Virus-Host Interaction	0.00815315	0.0108118	0.38073	0.682354	1.73608	11	0.545455	Up-regulated
Upper respiratory	14-20 yr	SARS-CoV-2-infected vs. uninfected	Host Defense Peptides	0.00919506	0.011934	0.38073	0.720155	1.67965	8	0.75	Up-regulated
Upper respiratory	14-20 yr	SARS-CoV-2-infected vs. uninfected	HIF1A Signaling	0.0205828	0.0256234	0.352488	0.571084	1.62214	16	0.625	Up-regulated
Upper respiratory	14-20 yr	SARS-CoV-2-infected vs. uninfected	IL-6 Signaling	0.038531	0.0470078	0.321776	0.647916	1.6184	10	0.8	Up-regulated
Upper respiratory	14-20 yr	SARS-CoV-2-infected vs. uninfected	IL-1 Signaling	0.0184523	0.0234498	0.352488	0.465535	1.56495	33	0.575758	Up-regulated
Upper respiratory	14-20 yr	SARS-CoV-2-infected vs. uninfected	Type III Interferon Signaling	0.0680628	0.0814085	0.227987	0.662204	1.47686	7	0.714286	Unchanged
Upper respiratory	14-20 yr	SARS-CoV-2-infected vs. uninfected	ALPK1 Signaling	0.0837696	0.0982682	0.204295	0.638613	1.42425	7	0.857143	Unchanged
Upper respiratory	14-20 yr	SARS-CoV-2-infected vs. uninfected	Host Susceptibility	0.137984	0.158812	0.146416	0.428778	1.30041	21	0.47619	Unchanged
Upper respiratory	14-20 yr	SARS-CoV-2-infected vs. uninfected	Complement System	0.167428	0.189131	0.130106	0.432978	1.27024	18	0.5	Unchanged
Upper respiratory	14-20 yr	SARS-CoV-2-infected vs. uninfected	Tissue Stress	0.271881	0.301541	0.110565	0.639334	1.18077	4	0.5	Unchanged
Upper respiratory	14-20 yr	SARS-CoV-2-infected vs. uninfected	PPAR Signaling	0.30192	0.328877	0.0999277	0.520658	1.16118	7	0.571429	Unchanged
Upper respiratory	14-20 yr	SARS-CoV-2-infected vs. uninfected	NO Signaling	0.314136	0.336181	0.0975449	0.517102	1.15325	7	0.857143	Unchanged
Upper respiratory	14-20 yr	SARS-CoV-2-infected vs. uninfected	IL-17 Signaling	0.374587	0.387285	0.0843144	0.4073	1.08895	13	0.769231	Unchanged
Upper respiratory	14-20 yr	SARS-CoV-2-infected vs. uninfected	Angiotensin System	0.891358	0.891358	0.0607719	-0.254877	-0.675698	10	0.4	Unchanged
Upper respiratory	14-20 yr	SARS-CoV-2-infected vs. uninfected	Autophagy	0.78117	0.79419	0.0686326	-0.258782	-0.76958	14	0.571429	Unchanged
Upper respiratory	14-20 yr	SARS-CoV-2-infected vs. uninfected	Leukotriene and Prostaglandin Inflammation	0.34596	0.363854	0.114751	-0.392498	-1.11018	12	0.25	Unchanged
