# Supplementary material for: Age-associated differences in mucosal and systemic host responses to SARS-CoV-2 infection
Source: Nat Commun. 2025 Mar 10;16:2383. doi: 10.1038/s41467-025-57655-3 (PMC11894178; doi:10.1038/s41467-025-57655-3)
Supplement: Supplementary file 7 — Supplementary Data 5 [file 41467_2025_57655_MOESM7_ESM.xlsx]

## Sheet: 0-5 yr
Supplementary Data 5. Output from fast gene set enrichment analysis of immune modules in peripheral blood samples by SARS-CoV-2 infection status within specific age groups
Sample Type	Age Group	Comparison	Gene Module	pval	padj	log2err	ES	NES	size	GeneRatio	Expression
Peripheral blood	0-5 yr	SARS-CoV-2-infected vs. uninfected	Type I Interferon Signaling	1.9753e-17	6.02467e-16	1.07687	0.745516	3.00795	60	0.466667	Up-regulated
Peripheral blood	0-5 yr	SARS-CoV-2-infected vs. uninfected	Interferon Response	1.77294e-23	1.08149e-21	1.25451	0.533769	2.7359	245	0.35102	Up-regulated
Peripheral blood	0-5 yr	SARS-CoV-2-infected vs. uninfected	Interferon Response Genes	5.70952e-11	1.16094e-09	0.851339	0.823121	2.69449	23	0.782609	Up-regulated
Peripheral blood	0-5 yr	SARS-CoV-2-infected vs. uninfected	Type II Interferon Signaling	8.57584e-11	1.30782e-09	0.839089	0.734687	2.62914	36	0.5	Up-regulated
Peripheral blood	0-5 yr	SARS-CoV-2-infected vs. uninfected	MHC Class I Antigen Presentation	1.05365e-06	1.07121e-05	0.643552	0.657286	2.32223	33	0.454545	Up-regulated
Peripheral blood	0-5 yr	SARS-CoV-2-infected vs. uninfected	NLR Signaling	9.40959e-08	1.14797e-06	0.704976	0.515629	2.26763	85	0.364706	Up-regulated
Peripheral blood	0-5 yr	SARS-CoV-2-infected vs. uninfected	RNA Sensing	0.000131189	0.00114322	0.518848	0.524796	2.02267	45	0.377778	Up-regulated
Peripheral blood	0-5 yr	SARS-CoV-2-infected vs. uninfected	DNA Sensing	0.000288889	0.00195802	0.498493	0.558445	1.97302	33	0.424242	Up-regulated
Peripheral blood	0-5 yr	SARS-CoV-2-infected vs. uninfected	Apoptosis	0.00676102	0.0317248	0.407018	0.537753	1.83227	27	0.37037	Up-regulated
Peripheral blood	0-5 yr	SARS-CoV-2-infected vs. uninfected	Cytotoxicity	0.0119405	0.0455231	0.38073	0.639554	1.70485	11	0.909091	Up-regulated
Peripheral blood	0-5 yr	SARS-CoV-2-infected vs. uninfected	MAPK Signaling	0.00901643	0.0366668	0.38073	0.525042	1.69789	22	0.181818	Up-regulated
Peripheral blood	0-5 yr	SARS-CoV-2-infected vs. uninfected	IL-2 Signaling	0.00869585	0.0366668	0.38073	0.54201	1.69587	20	0.25	Up-regulated
Peripheral blood	0-5 yr	SARS-CoV-2-infected vs. uninfected	Immune Exhaustion	0.0152121	0.0545845	0.38073	0.575106	1.69398	16	0.625	Unchanged
Peripheral blood	0-5 yr	SARS-CoV-2-infected vs. uninfected	Adaptive Immune Response	0.000278002	0.00195802	0.498493	0.282049	1.52085	393	0.226463	Up-regulated
Peripheral blood	0-5 yr	SARS-CoV-2-infected vs. uninfected	T-cell Costimulation	0.0342801	0.110057	0.321776	0.457326	1.51459	24	0.333333	Unchanged
Peripheral blood	0-5 yr	SARS-CoV-2-infected vs. uninfected	Proteotoxic Stress	0.0650995	0.166485	0.237794	0.4145	1.417	28	0.571429	Unchanged
Peripheral blood	0-5 yr	SARS-CoV-2-infected vs. uninfected	Type III Interferon Signaling	0.148976	0.312482	0.155242	0.550912	1.33024	8	0.375	Unchanged
Peripheral blood	0-5 yr	SARS-CoV-2-infected vs. uninfected	TNF Signaling	0.0912281	0.214035	0.195789	0.314276	1.28896	66	0.242424	Unchanged
Peripheral blood	0-5 yr	SARS-CoV-2-infected vs. uninfected	TCR Signaling	0.11	0.248519	0.172324	0.289854	1.26208	83	0.228916	Unchanged
Peripheral blood	0-5 yr	SARS-CoV-2-infected vs. uninfected	Lysosome	0.195767	0.373181	0.129443	0.36707	1.23167	25	0.24	Unchanged
Peripheral blood	0-5 yr	SARS-CoV-2-infected vs. uninfected	Homeostasis	0.0785824	0.191741	0.197822	0.235508	1.21901	264	0.189394	Unchanged
Peripheral blood	0-5 yr	SARS-CoV-2-infected vs. uninfected	Innate Immune Cell Activation	0.0650289	0.166485	0.2114	0.218677	1.1921	476	0.176471	Unchanged
Peripheral blood	0-5 yr	SARS-CoV-2-infected vs. uninfected	JAK-STAT Signaling	0.248696	0.395451	0.111918	0.307237	1.15836	41	0.317073	Unchanged
Peripheral blood	0-5 yr	SARS-CoV-2-infected vs. uninfected	Mononuclear Cell Migration	0.238095	0.395451	0.118288	0.325931	1.15154	33	0.212121	Unchanged
Peripheral blood	0-5 yr	SARS-CoV-2-infected vs. uninfected	TH1 Differentiation	0.274074	0.39806	0.109684	0.382462	1.15101	17	0.411765	Unchanged
Peripheral blood	0-5 yr	SARS-CoV-2-infected vs. uninfected	TLR Signaling	0.210616	0.389321	0.122108	0.269442	1.13727	73	0.219178	Unchanged
Peripheral blood	0-5 yr	SARS-CoV-2-infected vs. uninfected	Chemokine Signaling	0.256897	0.395451	0.10925	0.285548	1.13454	54	0.185185	Unchanged
Peripheral blood	0-5 yr	SARS-CoV-2-infected vs. uninfected	IL-6 Signaling	0.322222	0.457106	0.0995791	0.392513	1.12269	14	0.5	Unchanged
Peripheral blood	0-5 yr	SARS-CoV-2-infected vs. uninfected	MHC Class II Antigen Presentation	0.370166	0.490872	0.0911073	0.371666	1.08365	15	0.2	Unchanged
Peripheral blood	0-5 yr	SARS-CoV-2-infected vs. uninfected	TGF-beta Signaling	0.435169	0.564793	0.0802023	0.29634	1.00392	26	0.269231	Unchanged
Peripheral blood	0-5 yr	SARS-CoV-2-infected vs. uninfected	BCR Signaling	0.480274	0.610349	0.0732559	0.249367	0.987652	53	0.207547	Unchanged
Peripheral blood	0-5 yr	SARS-CoV-2-infected vs. uninfected	Tissue Stress	0.491194	0.611486	0.078921	0.457325	0.984432	6	0.5	Unchanged
Peripheral blood	0-5 yr	SARS-CoV-2-infected vs. uninfected	Complement System	0.577861	0.677876	0.0684715	0.298213	0.919512	19	0.157895	Unchanged
Peripheral blood	0-5 yr	SARS-CoV-2-infected vs. uninfected	ALPK1 Signaling	0.630682	0.725879	0.0646485	0.382721	0.883213	7	0.285714	Unchanged
Peripheral blood	0-5 yr	SARS-CoV-2-infected vs. uninfected	Treg Differentiation	0.67963	0.76773	0.0599892	0.294987	0.843744	14	0.142857	Unchanged
Peripheral blood	0-5 yr	SARS-CoV-2-infected vs. uninfected	Immune Memory	0.693182	0.768802	0.0601186	0.362551	0.836666	7	0.285714	Unchanged
Peripheral blood	0-5 yr	SARS-CoV-2-infected vs. uninfected	Host Defense Peptides	0.783333	0.853274	0.0533478	0.27047	0.773618	14	0.285714	Unchanged
Peripheral blood	0-5 yr	SARS-CoV-2-infected vs. uninfected	Glycan Sensing	0.845471	0.874131	0.0479259	0.209628	0.765248	38	0.157895	Unchanged
Peripheral blood	0-5 yr	SARS-CoV-2-infected vs. uninfected	Inflammasomes	0.821494	0.863985	0.0503964	0.232274	0.751134	22	0.181818	Unchanged
Peripheral blood	0-5 yr	SARS-CoV-2-infected vs. uninfected	Autophagy	0.874074	0.880819	0.0483118	0.239031	0.683693	14	0.5	Unchanged
Peripheral blood	0-5 yr	SARS-CoV-2-infected vs. uninfected	NO Signaling	0.880819	0.880819	0.048215	0.274954	0.663908	8	0.125	Unchanged
Peripheral blood	0-5 yr	SARS-CoV-2-infected vs. uninfected	Other Interleukin Signaling	0.805687	0.862227	0.0636424	-0.189962	-0.823678	64	0.3125	Unchanged
Peripheral blood	0-5 yr	SARS-CoV-2-infected vs. uninfected	NK Activity	0.570156	0.677876	0.077884	-0.260212	-0.926868	28	0.321429	Unchanged
Peripheral blood	0-5 yr	SARS-CoV-2-infected vs. uninfected	TH17 Differentiation	0.526786	0.642679	0.0822055	-0.259016	-0.940292	30	0.266667	Unchanged
Peripheral blood	0-5 yr	SARS-CoV-2-infected vs. uninfected	IL-1 Signaling	0.332589	0.46109	0.10925	-0.287792	-1.07348	34	0.352941	Unchanged
Peripheral blood	0-5 yr	SARS-CoV-2-infected vs. uninfected	PPAR Signaling	0.35654	0.48331	0.101351	-0.479191	-1.11163	7	0.285714	Unchanged
Peripheral blood	0-5 yr	SARS-CoV-2-infected vs. uninfected	NF-kappaB Signaling	0.261574	0.395451	0.128143	-0.253919	-1.11646	66	0.348485	Unchanged
Peripheral blood	0-5 yr	SARS-CoV-2-infected vs. uninfected	TH2 Differentiation	0.265795	0.395451	0.122679	-0.3871	-1.15824	15	0.333333	Unchanged
Peripheral blood	0-5 yr	SARS-CoV-2-infected vs. uninfected	Myeloid Inflammation	0.248276	0.395451	0.131458	-0.339301	-1.16112	25	0.52	Unchanged
Peripheral blood	0-5 yr	SARS-CoV-2-infected vs. uninfected	HIF1A Signaling	0.24086	0.395451	0.128789	-0.371921	-1.17974	18	0.222222	Unchanged
Peripheral blood	0-5 yr	SARS-CoV-2-infected vs. uninfected	TH9 Differentiation	0.2407	0.395451	0.130106	-0.486531	-1.22511	9	0.333333	Unchanged
Peripheral blood	0-5 yr	SARS-CoV-2-infected vs. uninfected	Phagocytosis	0.18427	0.362595	0.153159	-0.366372	-1.24186	24	0.5	Unchanged
Peripheral blood	0-5 yr	SARS-CoV-2-infected vs. uninfected	IL-17 Signaling	0.15368	0.312482	0.165657	-0.443138	-1.31008	14	0.714286	Unchanged
Peripheral blood	0-5 yr	SARS-CoV-2-infected vs. uninfected	Virus-Host Interaction	0.15	0.312482	0.168238	-0.477914	-1.33887	12	0.333333	Unchanged
Peripheral blood	0-5 yr	SARS-CoV-2-infected vs. uninfected	Oxidative Stress Response	0.0600962	0.166485	0.287857	-0.360622	-1.41526	43	0.302326	Unchanged
Peripheral blood	0-5 yr	SARS-CoV-2-infected vs. uninfected	Coagulation	0.0655022	0.166485	0.261664	-0.389597	-1.44039	31	0.387097	Unchanged
Peripheral blood	0-5 yr	SARS-CoV-2-infected vs. uninfected	Leukotriene and Prostaglandin Inflammation	0.0592678	0.166485	0.321776	-0.535894	-1.53158	13	0.846154	Unchanged
Peripheral blood	0-5 yr	SARS-CoV-2-infected vs. uninfected	Myeloid Activation	0.00172479	0.0105212	0.45506	-0.308111	-1.55914	154	0.376623	Down-regulated
Peripheral blood	0-5 yr	SARS-CoV-2-infected vs. uninfected	Angiotensin System	0.0306015	0.103705	0.352488	-0.610109	-1.59552	10	0.7	Unchanged
Peripheral blood	0-5 yr	SARS-CoV-2-infected vs. uninfected	Host Susceptibility	0.0044557	0.0226498	0.407018	-0.543622	-1.8056	22	0.5	Down-regulated
Peripheral blood	0-5 yr	SARS-CoV-2-infected vs. uninfected	Lymphocyte Trafficking	0.00396546	0.0219903	0.407018	-0.565507	-1.84404	20	0.3	Down-regulated

## Sheet: 6-13 yr
Supplementary Data 5. Output from fast gene set enrichment analysis of immune modules in peripheral blood samples by SARS-CoV-2 infection status within specific age groups
Sample Type	Age Group	Comparison	Gene Module	pval	padj	log2err	ES	NES	size	GeneRatio	Expression
Peripheral blood	6-13 yr	SARS-CoV-2-infected vs. uninfected	Type I Interferon Signaling	1.05554e-15	3.21939e-14	1.01754	0.729981	2.88119	60	0.5	Up-regulated
Peripheral blood	6-13 yr	SARS-CoV-2-infected vs. uninfected	Interferon Response	3.71713e-23	2.26745e-21	1.24623	0.552324	2.66902	240	0.3375	Up-regulated
Peripheral blood	6-13 yr	SARS-CoV-2-infected vs. uninfected	Interferon Response Genes	3.18008e-10	6.46616e-09	0.814036	0.829829	2.64932	23	0.826087	Up-regulated
Peripheral blood	6-13 yr	SARS-CoV-2-infected vs. uninfected	Type II Interferon Signaling	2.50786e-09	3.82448e-08	0.774939	0.716151	2.5081	36	0.527778	Up-regulated
Peripheral blood	6-13 yr	SARS-CoV-2-infected vs. uninfected	MHC Class I Antigen Presentation	5.99296e-09	7.31141e-08	0.761461	0.721353	2.47661	33	0.575758	Up-regulated
Peripheral blood	6-13 yr	SARS-CoV-2-infected vs. uninfected	NLR Signaling	3.20329e-07	3.25667e-06	0.674963	0.522266	2.18926	83	0.46988	Up-regulated
Peripheral blood	6-13 yr	SARS-CoV-2-infected vs. uninfected	RNA Sensing	0.000238593	0.00181927	0.518848	0.536975	1.96252	44	0.5	Up-regulated
Peripheral blood	6-13 yr	SARS-CoV-2-infected vs. uninfected	DNA Sensing	0.000358657	0.0024309	0.498493	0.576343	1.95737	32	0.40625	Up-regulated
Peripheral blood	6-13 yr	SARS-CoV-2-infected vs. uninfected	T-cell Costimulation	0.0167797	0.0731113	0.352488	0.51829	1.66485	24	0.416667	Unchanged
Peripheral blood	6-13 yr	SARS-CoV-2-infected vs. uninfected	IL-2 Signaling	0.0312041	0.111968	0.352488	0.535236	1.65475	20	0.3	Unchanged
Peripheral blood	6-13 yr	SARS-CoV-2-infected vs. uninfected	MHC Class II Antigen Presentation	0.0282406	0.107667	0.352488	0.578408	1.61746	15	0.466667	Unchanged
Peripheral blood	6-13 yr	SARS-CoV-2-infected vs. uninfected	Adaptive Immune Response	8.7143e-05	0.000759389	0.538434	0.311796	1.57614	382	0.162304	Up-regulated
Peripheral blood	6-13 yr	SARS-CoV-2-infected vs. uninfected	Chemokine Signaling	0.0257667	0.104785	0.352488	0.403007	1.50305	47	0.148936	Unchanged
Peripheral blood	6-13 yr	SARS-CoV-2-infected vs. uninfected	Immune Memory	0.0501859	0.158893	0.276501	0.65446	1.47091	7	0.428571	Unchanged
Peripheral blood	6-13 yr	SARS-CoV-2-infected vs. uninfected	Mononuclear Cell Migration	0.0519931	0.158893	0.261664	0.443718	1.46647	28	0.321429	Unchanged
Peripheral blood	6-13 yr	SARS-CoV-2-infected vs. uninfected	Lysosome	0.0538194	0.158893	0.257206	0.453635	1.46386	25	0.24	Unchanged
Peripheral blood	6-13 yr	SARS-CoV-2-infected vs. uninfected	Proteotoxic Stress	0.0606586	0.16819	0.24134	0.436013	1.44101	28	0.535714	Unchanged
Peripheral blood	6-13 yr	SARS-CoV-2-infected vs. uninfected	Innate Immune Cell Activation	0.000623244	0.00380179	0.477271	0.280925	1.43875	460	0.176087	Up-regulated
Peripheral blood	6-13 yr	SARS-CoV-2-infected vs. uninfected	Apoptosis	0.0684932	0.174069	0.224966	0.435227	1.42589	26	0.538462	Unchanged
Peripheral blood	6-13 yr	SARS-CoV-2-infected vs. uninfected	MAPK Signaling	0.0693739	0.174069	0.222056	0.450368	1.42412	22	0.272727	Unchanged
Peripheral blood	6-13 yr	SARS-CoV-2-infected vs. uninfected	Cytotoxicity	0.0729537	0.174069	0.222056	0.557418	1.41224	11	0.545455	Unchanged
Peripheral blood	6-13 yr	SARS-CoV-2-infected vs. uninfected	IL-1 Signaling	0.0547009	0.158893	0.252961	0.407394	1.3987	33	0.242424	Unchanged
Peripheral blood	6-13 yr	SARS-CoV-2-infected vs. uninfected	Homeostasis	0.0111847	0.0524822	0.38073	0.286203	1.39375	258	0.294574	Unchanged
Peripheral blood	6-13 yr	SARS-CoV-2-infected vs. uninfected	Type III Interferon Signaling	0.0947955	0.199398	0.197822	0.600353	1.3877	8	0.375	Unchanged
Peripheral blood	6-13 yr	SARS-CoV-2-infected vs. uninfected	Myeloid Inflammation	0.0920139	0.199398	0.193813	0.422506	1.3634	25	0.32	Unchanged
Peripheral blood	6-13 yr	SARS-CoV-2-infected vs. uninfected	NF-kappaB Signaling	0.0741935	0.174069	0.208955	0.331899	1.3346	65	0.169231	Unchanged
Peripheral blood	6-13 yr	SARS-CoV-2-infected vs. uninfected	Tissue Stress	0.137476	0.270518	0.16318	0.657252	1.3144	5	0.8	Unchanged
Peripheral blood	6-13 yr	SARS-CoV-2-infected vs. uninfected	TNF Signaling	0.0919355	0.199398	0.186433	0.324317	1.29504	63	0.31746	Unchanged
Peripheral blood	6-13 yr	SARS-CoV-2-infected vs. uninfected	TLR Signaling	0.101911	0.207219	0.175204	0.311243	1.27957	73	0.328767	Unchanged
Peripheral blood	6-13 yr	SARS-CoV-2-infected vs. uninfected	Inflammasomes	0.170897	0.3159	0.13649	0.399581	1.26352	22	0.5	Unchanged
Peripheral blood	6-13 yr	SARS-CoV-2-infected vs. uninfected	Immune Exhaustion	0.194004	0.348065	0.130106	0.433672	1.24291	16	0.5	Unchanged
Peripheral blood	6-13 yr	SARS-CoV-2-infected vs. uninfected	Autophagy	0.241071	0.408482	0.115734	0.43638	1.19824	14	0.5	Unchanged
Peripheral blood	6-13 yr	SARS-CoV-2-infected vs. uninfected	IL-6 Signaling	0.305206	0.454088	0.100991	0.426055	1.13871	13	0.230769	Unchanged
Peripheral blood	6-13 yr	SARS-CoV-2-infected vs. uninfected	NO Signaling	0.349442	0.484454	0.0949752	0.488305	1.1287	8	0.5	Unchanged
Peripheral blood	6-13 yr	SARS-CoV-2-infected vs. uninfected	Myeloid Activation	0.265043	0.425533	0.0959207	0.239905	1.10041	151	0.284768	Unchanged
Peripheral blood	6-13 yr	SARS-CoV-2-infected vs. uninfected	PPAR Signaling	0.516729	0.650843	0.0736213	0.431376	0.969524	7	0.571429	Unchanged
Peripheral blood	6-13 yr	SARS-CoV-2-infected vs. uninfected	Glycan Sensing	0.52911	0.650843	0.0683111	0.269377	0.956632	38	0.263158	Unchanged
Peripheral blood	6-13 yr	SARS-CoV-2-infected vs. uninfected	BCR Signaling	0.554817	0.650843	0.0645031	0.247642	0.946294	53	0.113208	Unchanged
Peripheral blood	6-13 yr	SARS-CoV-2-infected vs. uninfected	Complement System	0.533913	0.650843	0.0686326	0.310716	0.943829	19	0.263158	Unchanged
Peripheral blood	6-13 yr	SARS-CoV-2-infected vs. uninfected	Virus-Host Interaction	0.699288	0.789937	0.0567672	0.330837	0.838186	11	0.363636	Unchanged
Peripheral blood	6-13 yr	SARS-CoV-2-infected vs. uninfected	JAK-STAT Signaling	0.738832	0.819431	0.0525899	0.229995	0.812634	37	0.108108	Unchanged
Peripheral blood	6-13 yr	SARS-CoV-2-infected vs. uninfected	Other Interleukin Signaling	0.801613	0.846329	0.0459538	0.203405	0.812224	63	0.222222	Unchanged
Peripheral blood	6-13 yr	SARS-CoV-2-infected vs. uninfected	Phagocytosis	0.770548	0.839347	0.0504983	0.248074	0.796861	24	0.25	Unchanged
Peripheral blood	6-13 yr	SARS-CoV-2-infected vs. uninfected	Oxidative Stress Response	0.94247	0.957207	0.0407404	0.187549	0.676913	41	0.439024	Unchanged
Peripheral blood	6-13 yr	SARS-CoV-2-infected vs. uninfected	ALPK1 Signaling	0.899628	0.930124	0.0471642	0.282658	0.635278	7	0.571429	Unchanged
Peripheral blood	6-13 yr	SARS-CoV-2-infected vs. uninfected	HIF1A Signaling	0.957207	0.957207	0.0531298	-0.197038	-0.609577	17	0.294118	Unchanged
Peripheral blood	6-13 yr	SARS-CoV-2-infected vs. uninfected	TH17 Differentiation	0.804706	0.846329	0.0633597	-0.222163	-0.791683	28	0.392857	Unchanged
Peripheral blood	6-13 yr	SARS-CoV-2-infected vs. uninfected	Host Susceptibility	0.645631	0.743085	0.0758887	-0.271788	-0.879513	21	0.333333	Unchanged
Peripheral blood	6-13 yr	SARS-CoV-2-infected vs. uninfected	TH1 Differentiation	0.545045	0.650843	0.0808589	-0.297974	-0.921844	17	0.294118	Unchanged
Peripheral blood	6-13 yr	SARS-CoV-2-infected vs. uninfected	Host Defense Peptides	0.50905	0.650843	0.0847985	-0.333384	-0.958549	14	0.214286	Unchanged
Peripheral blood	6-13 yr	SARS-CoV-2-infected vs. uninfected	Treg Differentiation	0.445701	0.604173	0.0922597	-0.344604	-0.990807	14	0.214286	Unchanged
Peripheral blood	6-13 yr	SARS-CoV-2-infected vs. uninfected	Coagulation	0.466184	0.6182	0.0934449	-0.275876	-0.998605	31	0.258065	Unchanged
Peripheral blood	6-13 yr	SARS-CoV-2-infected vs. uninfected	TH2 Differentiation	0.316854	0.460193	0.112843	-0.3879	-1.09832	13	0.615385	Unchanged
Peripheral blood	6-13 yr	SARS-CoV-2-infected vs. uninfected	Angiotensin System	0.334812	0.474965	0.108394	-0.422949	-1.10027	10	0.5	Unchanged
Peripheral blood	6-13 yr	SARS-CoV-2-infected vs. uninfected	TCR Signaling	0.226519	0.394791	0.153159	-0.247478	-1.11453	82	0.292683	Unchanged
Peripheral blood	6-13 yr	SARS-CoV-2-infected vs. uninfected	TGF-beta Signaling	0.28169	0.433115	0.123842	-0.322157	-1.11483	25	0.2	Unchanged
Peripheral blood	6-13 yr	SARS-CoV-2-infected vs. uninfected	Lymphocyte Trafficking	0.28401	0.433115	0.124434	-0.352954	-1.12906	20	0.5	Unchanged
Peripheral blood	6-13 yr	SARS-CoV-2-infected vs. uninfected	TH9 Differentiation	0.265086	0.425533	0.122108	-0.486988	-1.17072	8	0.375	Unchanged
Peripheral blood	6-13 yr	SARS-CoV-2-infected vs. uninfected	IL-17 Signaling	0.152809	0.291292	0.169571	-0.460394	-1.30358	13	0.230769	Unchanged
Peripheral blood	6-13 yr	SARS-CoV-2-infected vs. uninfected	Leukotriene and Prostaglandin Inflammation	0.0091164	0.0463417	0.38073	-0.622371	-1.76221	13	0.615385	Down-regulated
Peripheral blood	6-13 yr	SARS-CoV-2-infected vs. uninfected	NK Activity	0.00331679	0.0183931	0.431708	-0.514179	-1.83229	28	0.464286	Down-regulated

## Sheet: 14-20 yr
Supplementary Data 5. Output from fast gene set enrichment analysis of immune modules in peripheral blood samples by SARS-CoV-2 infection status within specific age groups
Sample Type	Age Group	Comparison	Gene Module	pval	padj	log2err	ES	NES	size	GeneRatio	Expression
Peripheral blood	14-20 yr	SARS-CoV-2-infected vs. uninfected	Type I Interferon Signaling	3.22253e-20	9.82871e-19	1.16018	0.804424	3.06697	60	0.6	Up-regulated
Peripheral blood	14-20 yr	SARS-CoV-2-infected vs. uninfected	Interferon Response	6.3075e-33	3.84757e-31	1.48854	0.636991	2.97418	241	0.385892	Up-regulated
Peripheral blood	14-20 yr	SARS-CoV-2-infected vs. uninfected	Type II Interferon Signaling	8.0469e-13	1.6362e-11	0.921426	0.812168	2.76793	36	0.472222	Up-regulated
Peripheral blood	14-20 yr	SARS-CoV-2-infected vs. uninfected	Interferon Response Genes	8.94159e-12	1.09087e-10	0.875325	0.876254	2.67739	23	0.782609	Up-regulated
Peripheral blood	14-20 yr	SARS-CoV-2-infected vs. uninfected	NLR Signaling	5.47217e-12	8.34506e-11	0.887075	0.637789	2.57875	83	0.385542	Up-regulated
Peripheral blood	14-20 yr	SARS-CoV-2-infected vs. uninfected	MHC Class I Antigen Presentation	3.44003e-08	3.49737e-07	0.719513	0.731724	2.44446	33	0.484848	Up-regulated
Peripheral blood	14-20 yr	SARS-CoV-2-infected vs. uninfected	DNA Sensing	7.36934e-07	5.61912e-06	0.659444	0.705436	2.33027	32	0.5	Up-regulated
Peripheral blood	14-20 yr	SARS-CoV-2-infected vs. uninfected	RNA Sensing	7.36586e-07	5.61912e-06	0.659444	0.643165	2.29193	45	0.422222	Up-regulated
Peripheral blood	14-20 yr	SARS-CoV-2-infected vs. uninfected	Type III Interferon Signaling	0.0216067	0.109834	0.352488	0.739795	1.654	8	0.375	Unchanged
Peripheral blood	14-20 yr	SARS-CoV-2-infected vs. uninfected	Adaptive Immune Response	1.00937e-05	6.8413e-05	0.593325	0.335676	1.64461	383	0.195822	Up-regulated
Peripheral blood	14-20 yr	SARS-CoV-2-infected vs. uninfected	T-cell Costimulation	0.0136705	0.0775175	0.38073	0.533508	1.63954	24	0.333333	Unchanged
Peripheral blood	14-20 yr	SARS-CoV-2-infected vs. uninfected	Cytotoxicity	0.0339106	0.147754	0.321776	0.635875	1.54618	11	0.636364	Unchanged
Peripheral blood	14-20 yr	SARS-CoV-2-infected vs. uninfected	Apoptosis	0.0435663	0.166096	0.321776	0.459383	1.45551	27	0.444444	Unchanged
Peripheral blood	14-20 yr	SARS-CoV-2-infected vs. uninfected	TLR Signaling	0.0434703	0.166096	0.321776	0.366954	1.44743	73	0.260274	Unchanged
Peripheral blood	14-20 yr	SARS-CoV-2-infected vs. uninfected	PPAR Signaling	0.111562	0.272211	0.190023	0.65524	1.39616	7	0.714286	Unchanged
Peripheral blood	14-20 yr	SARS-CoV-2-infected vs. uninfected	MAPK Signaling	0.0858779	0.249455	0.2114	0.459649	1.39234	22	0.272727	Unchanged
Peripheral blood	14-20 yr	SARS-CoV-2-infected vs. uninfected	IL-2 Signaling	0.0935673	0.256344	0.204295	0.475965	1.39154	20	0.3	Unchanged
Peripheral blood	14-20 yr	SARS-CoV-2-infected vs. uninfected	Tissue Stress	0.146091	0.32465	0.165657	0.689919	1.33611	5	0.8	Unchanged
Peripheral blood	14-20 yr	SARS-CoV-2-infected vs. uninfected	Immune Exhaustion	0.14902	0.32465	0.159647	0.476777	1.31858	16	0.625	Unchanged
Peripheral blood	14-20 yr	SARS-CoV-2-infected vs. uninfected	NF-kappaB Signaling	0.0966543	0.256344	0.195789	0.337901	1.30261	65	0.353846	Unchanged
Peripheral blood	14-20 yr	SARS-CoV-2-infected vs. uninfected	TCR Signaling	0.0788991	0.240642	0.216543	0.318227	1.28144	82	0.231707	Unchanged
Peripheral blood	14-20 yr	SARS-CoV-2-infected vs. uninfected	Mononuclear Cell Migration	0.129771	0.304463	0.169571	0.400311	1.27913	28	0.25	Unchanged
Peripheral blood	14-20 yr	SARS-CoV-2-infected vs. uninfected	Innate Immune Cell Activation	0.0139786	0.0775175	0.38073	0.256993	1.27769	464	0.202586	Unchanged
Peripheral blood	14-20 yr	SARS-CoV-2-infected vs. uninfected	TNF Signaling	0.105166	0.267297	0.186433	0.328464	1.26713	64	0.21875	Unchanged
Peripheral blood	14-20 yr	SARS-CoV-2-infected vs. uninfected	IL-6 Signaling	0.212891	0.40169	0.130777	0.485783	1.26084	13	0.461538	Unchanged
Peripheral blood	14-20 yr	SARS-CoV-2-infected vs. uninfected	Inflammasomes	0.206107	0.40169	0.131458	0.39851	1.20714	22	0.227273	Unchanged
Peripheral blood	14-20 yr	SARS-CoV-2-infected vs. uninfected	Homeostasis	0.0766551	0.240642	0.213928	0.254338	1.19972	260	0.153846	Unchanged
Peripheral blood	14-20 yr	SARS-CoV-2-infected vs. uninfected	Proteotoxic Stress	0.211832	0.40169	0.129443	0.373765	1.1943	28	0.178571	Unchanged
Peripheral blood	14-20 yr	SARS-CoV-2-infected vs. uninfected	Phagocytosis	0.217308	0.40169	0.128143	0.385128	1.18355	24	0.25	Unchanged
Peripheral blood	14-20 yr	SARS-CoV-2-infected vs. uninfected	Lysosome	0.268061	0.467192	0.112843	0.364767	1.13803	25	0.44	Unchanged
Peripheral blood	14-20 yr	SARS-CoV-2-infected vs. uninfected	Chemokine Signaling	0.290385	0.492041	0.108394	0.303474	1.10332	49	0.244898	Unchanged
Peripheral blood	14-20 yr	SARS-CoV-2-infected vs. uninfected	Immune Memory	0.40568	0.611008	0.0913924	0.494343	1.05333	7	0.714286	Unchanged
Peripheral blood	14-20 yr	SARS-CoV-2-infected vs. uninfected	TH1 Differentiation	0.39499	0.611008	0.0899861	0.370906	1.05186	17	0.176471	Unchanged
Peripheral blood	14-20 yr	SARS-CoV-2-infected vs. uninfected	IL-1 Signaling	0.398058	0.611008	0.0899861	0.316646	1.04598	32	0.21875	Unchanged
Peripheral blood	14-20 yr	SARS-CoV-2-infected vs. uninfected	JAK-STAT Signaling	0.452975	0.614033	0.0822055	0.28578	0.987239	38	0.342105	Unchanged
Peripheral blood	14-20 yr	SARS-CoV-2-infected vs. uninfected	Glycan Sensing	0.581574	0.724	0.0692836	0.265836	0.91834	38	0.131579	Unchanged
Peripheral blood	14-20 yr	SARS-CoV-2-infected vs. uninfected	NO Signaling	0.609562	0.734561	0.0687943	0.397672	0.889099	8	0.375	Unchanged
Peripheral blood	14-20 yr	SARS-CoV-2-infected vs. uninfected	Myeloid Inflammation	0.657795	0.757084	0.0628004	0.284257	0.886846	25	0.2	Unchanged
Peripheral blood	14-20 yr	SARS-CoV-2-infected vs. uninfected	TH17 Differentiation	0.656489	0.757084	0.063079	0.275259	0.879545	28	0.25	Unchanged
Peripheral blood	14-20 yr	SARS-CoV-2-infected vs. uninfected	Other Interleukin Signaling	0.831502	0.889853	0.0500923	0.208282	0.802601	63	0.174603	Unchanged
Peripheral blood	14-20 yr	SARS-CoV-2-infected vs. uninfected	Complement System	0.795635	0.866674	0.0558265	0.264504	0.762907	19	0.210526	Unchanged
Peripheral blood	14-20 yr	SARS-CoV-2-infected vs. uninfected	ALPK1 Signaling	0.744422	0.840921	0.0599892	0.357364	0.76146	7	0.571429	Unchanged
Peripheral blood	14-20 yr	SARS-CoV-2-infected vs. uninfected	HIF1A Signaling	0.992293	0.992293	0.0443293	0.179347	0.508612	17	0.588235	Unchanged
Peripheral blood	14-20 yr	SARS-CoV-2-infected vs. uninfected	MHC Class II Antigen Presentation	0.953722	0.969618	0.0481184	-0.214444	-0.595518	15	0.6	Unchanged
Peripheral blood	14-20 yr	SARS-CoV-2-infected vs. uninfected	Autophagy	0.89697	0.927375	0.0511148	-0.251866	-0.682237	14	0.142857	Unchanged
Peripheral blood	14-20 yr	SARS-CoV-2-infected vs. uninfected	Lymphocyte Trafficking	0.869121	0.914075	0.0531298	-0.236478	-0.71093	20	0.1	Unchanged
Peripheral blood	14-20 yr	SARS-CoV-2-infected vs. uninfected	Host Defense Peptides	0.773737	0.858145	0.0579755	-0.289978	-0.785474	14	0.214286	Unchanged
Peripheral blood	14-20 yr	SARS-CoV-2-infected vs. uninfected	Treg Differentiation	0.614141	0.734561	0.0691198	-0.331427	-0.897746	14	0.285714	Unchanged
Peripheral blood	14-20 yr	SARS-CoV-2-infected vs. uninfected	Angiotensin System	0.548134	0.696586	0.0734381	-0.388948	-0.950078	10	0.4	Unchanged
Peripheral blood	14-20 yr	SARS-CoV-2-infected vs. uninfected	NK Activity	0.508368	0.668266	0.0806388	-0.296557	-0.961363	28	0.142857	Unchanged
Peripheral blood	14-20 yr	SARS-CoV-2-infected vs. uninfected	BCR Signaling	0.514894	0.668266	0.0808589	-0.255866	-0.968853	53	0.283019	Unchanged
Peripheral blood	14-20 yr	SARS-CoV-2-infected vs. uninfected	Myeloid Activation	0.446009	0.614033	0.0943564	-0.221075	-1.00457	152	0.243421	Unchanged
Peripheral blood	14-20 yr	SARS-CoV-2-infected vs. uninfected	TH2 Differentiation	0.432653	0.614033	0.0880945	-0.386178	-1.01758	13	0.384615	Unchanged
Peripheral blood	14-20 yr	SARS-CoV-2-infected vs. uninfected	TGF-beta Signaling	0.434874	0.614033	0.0894367	-0.324763	-1.0256	25	0.24	Unchanged
Peripheral blood	14-20 yr	SARS-CoV-2-infected vs. uninfected	Oxidative Stress Response	0.410678	0.611008	0.0913924	-0.290347	-1.03912	42	0.261905	Unchanged
Peripheral blood	14-20 yr	SARS-CoV-2-infected vs. uninfected	TH9 Differentiation	0.322	0.530865	0.104344	-0.494863	-1.11792	8	0.375	Unchanged
Peripheral blood	14-20 yr	SARS-CoV-2-infected vs. uninfected	Virus-Host Interaction	0.237525	0.426148	0.124434	-0.482657	-1.20456	11	0.272727	Unchanged
Peripheral blood	14-20 yr	SARS-CoV-2-infected vs. uninfected	Host Susceptibility	0.195426	0.40169	0.142057	-0.397695	-1.21954	21	0.238095	Unchanged
Peripheral blood	14-20 yr	SARS-CoV-2-infected vs. uninfected	IL-17 Signaling	0.0727273	0.240642	0.237794	-0.52865	-1.43197	14	0.428571	Unchanged
Peripheral blood	14-20 yr	SARS-CoV-2-infected vs. uninfected	Leukotriene and Prostaglandin Inflammation	0.0693878	0.240642	0.245042	-0.544164	-1.43387	13	0.230769	Unchanged
Peripheral blood	14-20 yr	SARS-CoV-2-infected vs. uninfected	Coagulation	0.0276079	0.129545	0.352488	-0.460001	-1.52643	31	0.225806	Unchanged

## Sheet: Adult
Supplementary Data 5. Output from fast gene set enrichment analysis of immune modules in peripheral blood samples by SARS-CoV-2 infection status within specific age groups
Sample Type	Age Group	Comparison	pathway	pval	padj	log2err	ES	NES	size	GeneRatio	Expression
Peripheral blood	Adult	SARS-CoV-2-infected vs. uninfected	Type I Interferon Signaling	2.9879e-21	4.55655e-20	1.19534	0.785415	3.16279	60	0.6	Up-regulated
Peripheral blood	Adult	SARS-CoV-2-infected vs. uninfected	Interferon Response	3.79319e-35	2.31385e-33	1.54318	0.620387	3.10855	243	0.502058	Up-regulated
Peripheral blood	Adult	SARS-CoV-2-infected vs. uninfected	Myeloid Activation	2.34726e-22	4.77277e-21	1.22105	0.614679	2.89411	153	0.653595	Up-regulated
Peripheral blood	Adult	SARS-CoV-2-infected vs. uninfected	Type II Interferon Signaling	3.59348e-13	2.97205e-12	0.932595	0.785689	2.83501	36	0.722222	Up-regulated
Peripheral blood	Adult	SARS-CoV-2-infected vs. uninfected	MHC Class I Antigen Presentation	3.89777e-13	2.97205e-12	0.932595	0.798875	2.7888	33	0.787879	Up-regulated
Peripheral blood	Adult	SARS-CoV-2-infected vs. uninfected	Interferon Response Genes	3.23228e-11	2.19077e-10	0.851339	0.846606	2.72291	23	0.73913	Up-regulated
Peripheral blood	Adult	SARS-CoV-2-infected vs. uninfected	NLR Signaling	4.21687e-11	2.57229e-10	0.851339	0.594229	2.55383	84	0.547619	Up-regulated
Peripheral blood	Adult	SARS-CoV-2-infected vs. uninfected	Innate Immune Cell Activation	4.58115e-28	1.39725e-26	1.37274	0.476471	2.53947	467	0.475375	Up-regulated
Peripheral blood	Adult	SARS-CoV-2-infected vs. uninfected	DNA Sensing	1.50369e-08	8.33862e-08	0.733762	0.7272	2.53332	32	0.75	Up-regulated
Peripheral blood	Adult	SARS-CoV-2-infected vs. uninfected	Lysosome	1.44017e-07	7.32088e-07	0.690132	0.751443	2.47061	25	0.64	Up-regulated
Peripheral blood	Adult	SARS-CoV-2-infected vs. uninfected	Adaptive Immune Response	2.95639e-17	3.60679e-16	1.06721	0.433933	2.26754	386	0.34715	Up-regulated
Peripheral blood	Adult	SARS-CoV-2-infected vs. uninfected	Homeostasis	1.54188e-13	1.56758e-12	0.943632	0.443329	2.23778	261	0.367816	Up-regulated
Peripheral blood	Adult	SARS-CoV-2-infected vs. uninfected	Complement System	3.48023e-05	0.000151638	0.557332	0.712265	2.17701	19	0.526316	Up-regulated
Peripheral blood	Adult	SARS-CoV-2-infected vs. uninfected	RNA Sensing	5.69423e-06	2.67191e-05	0.610527	0.578315	2.17681	45	0.533333	Up-regulated
Peripheral blood	Adult	SARS-CoV-2-infected vs. uninfected	Phagocytosis	0.000164721	0.000591059	0.518848	0.642048	2.09182	24	0.791667	Up-regulated
Peripheral blood	Adult	SARS-CoV-2-infected vs. uninfected	MAPK Signaling	0.000462743	0.00156818	0.498493	0.624715	1.98851	22	0.409091	Up-regulated
Peripheral blood	Adult	SARS-CoV-2-infected vs. uninfected	Host Defense Peptides	0.00105995	0.00307889	0.45506	0.703003	1.95393	14	0.571429	Up-regulated
Peripheral blood	Adult	SARS-CoV-2-infected vs. uninfected	TNF Signaling	0.000116849	0.000445488	0.538434	0.471944	1.94198	65	0.507692	Up-regulated
Peripheral blood	Adult	SARS-CoV-2-infected vs. uninfected	TLR Signaling	9.07321e-05	0.000368977	0.538434	0.454283	1.90388	73	0.465753	Up-regulated
Peripheral blood	Adult	SARS-CoV-2-infected vs. uninfected	Other Interleukin Signaling	0.000778282	0.00237376	0.477271	0.45328	1.85761	63	0.444444	Up-regulated
Peripheral blood	Adult	SARS-CoV-2-infected vs. uninfected	NF-kappaB Signaling	0.000703407	0.00225831	0.477271	0.448657	1.83598	66	0.393939	Up-regulated
Peripheral blood	Adult	SARS-CoV-2-infected vs. uninfected	Host Susceptibility	0.0051986	0.0132131	0.407018	0.561385	1.78692	22	0.545455	Up-regulated
Peripheral blood	Adult	SARS-CoV-2-infected vs. uninfected	Glycan Sensing	0.00338776	0.00898494	0.431708	0.4858	1.77107	38	0.315789	Up-regulated
Peripheral blood	Adult	SARS-CoV-2-infected vs. uninfected	Cytotoxicity	0.00930455	0.0210214	0.38073	0.670803	1.76323	11	0.818182	Up-regulated
Peripheral blood	Adult	SARS-CoV-2-infected vs. uninfected	Coagulation	0.0064043	0.0156265	0.407018	0.508121	1.75927	31	0.290323	Up-regulated
Peripheral blood	Adult	SARS-CoV-2-infected vs. uninfected	Chemokine Signaling	0.00337412	0.00898494	0.431708	0.434884	1.69564	52	0.442308	Up-regulated
Peripheral blood	Adult	SARS-CoV-2-infected vs. uninfected	Mononuclear Cell Migration	0.0106653	0.0232351	0.38073	0.48748	1.67852	30	0.566667	Up-regulated
Peripheral blood	Adult	SARS-CoV-2-infected vs. uninfected	Inflammasomes	0.0164018	0.0345003	0.352488	0.519473	1.65351	22	0.454545	Up-regulated
Peripheral blood	Adult	SARS-CoV-2-infected vs. uninfected	Apoptosis	0.0174344	0.03545	0.352488	0.488456	1.63423	27	0.407407	Up-regulated
Peripheral blood	Adult	SARS-CoV-2-infected vs. uninfected	Virus-Host Interaction	0.0294726	0.0561821	0.352488	0.604704	1.6145	12	0.5	Unchanged
Peripheral blood	Adult	SARS-CoV-2-infected vs. uninfected	Lymphocyte Trafficking	0.0228189	0.0449018	0.352488	0.514674	1.59981	20	0.4	Up-regulated
Peripheral blood	Adult	SARS-CoV-2-infected vs. uninfected	IL-17 Signaling	0.034764	0.0642608	0.321776	0.575396	1.59926	14	0.5	Unchanged
Peripheral blood	Adult	SARS-CoV-2-infected vs. uninfected	BCR Signaling	0.00818376	0.0192003	0.38073	0.407026	1.58829	53	0.245283	Up-regulated
Peripheral blood	Adult	SARS-CoV-2-infected vs. uninfected	NO Signaling	0.0566038	0.101554	0.276501	0.659823	1.55224	8	0.375	Unchanged
Peripheral blood	Adult	SARS-CoV-2-infected vs. uninfected	PPAR Signaling	0.0793319	0.127349	0.231127	0.665036	1.50965	7	0.714286	Unchanged
Peripheral blood	Adult	SARS-CoV-2-infected vs. uninfected	MHC Class II Antigen Presentation	0.0785855	0.127349	0.224966	0.501295	1.43513	15	0.6	Unchanged
Peripheral blood	Adult	SARS-CoV-2-infected vs. uninfected	TH1 Differentiation	0.0929293	0.134969	0.208955	0.48517	1.43214	17	0.647059	Unchanged
Peripheral blood	Adult	SARS-CoV-2-infected vs. uninfected	NK Activity	0.0717131	0.121514	0.237794	0.427536	1.43041	27	0.259259	Unchanged
Peripheral blood	Adult	SARS-CoV-2-infected vs. uninfected	Angiotensin System	0.0865979	0.130032	0.21925	0.564491	1.4226	10	0.6	Unchanged
Peripheral blood	Adult	SARS-CoV-2-infected vs. uninfected	Proteotoxic Stress	0.0636183	0.110878	0.252961	0.4197	1.42082	28	0.428571	Unchanged
Peripheral blood	Adult	SARS-CoV-2-infected vs. uninfected	HIF1A Signaling	0.107071	0.151891	0.193813	0.472986	1.39618	17	0.411765	Unchanged
Peripheral blood	Adult	SARS-CoV-2-infected vs. uninfected	IL-1 Signaling	0.0815109	0.127491	0.222056	0.398361	1.39064	33	0.454545	Unchanged
Peripheral blood	Adult	SARS-CoV-2-infected vs. uninfected	Myeloid Inflammation	0.0873984	0.130032	0.216543	0.422931	1.39052	25	0.6	Unchanged
Peripheral blood	Adult	SARS-CoV-2-infected vs. uninfected	IL-2 Signaling	0.153535	0.208126	0.159647	0.420857	1.30819	20	0.5	Unchanged
Peripheral blood	Adult	SARS-CoV-2-infected vs. uninfected	Type III Interferon Signaling	0.176101	0.233525	0.151149	0.547932	1.28902	8	0.625	Unchanged
Peripheral blood	Adult	SARS-CoV-2-infected vs. uninfected	Oxidative Stress Response	0.142586	0.197675	0.160801	0.339327	1.26343	42	0.428571	Unchanged
Peripheral blood	Adult	SARS-CoV-2-infected vs. uninfected	Autophagy	0.209486	0.271886	0.132846	0.438463	1.21866	14	0.428571	Unchanged
Peripheral blood	Adult	SARS-CoV-2-infected vs. uninfected	ALPK1 Signaling	0.25261	0.314473	0.123257	0.535381	1.21533	7	0.428571	Unchanged
Peripheral blood	Adult	SARS-CoV-2-infected vs. uninfected	TH17 Differentiation	0.303213	0.36992	0.108394	0.325504	1.1016	29	0.37931	Unchanged
Peripheral blood	Adult	SARS-CoV-2-infected vs. uninfected	TH9 Differentiation	0.363636	0.434938	0.100279	0.447115	1.08411	9	0.333333	Unchanged
Peripheral blood	Adult	SARS-CoV-2-infected vs. uninfected	Immune Exhaustion	0.379175	0.444801	0.0934449	0.363687	1.0591	16	0.375	Unchanged
Peripheral blood	Adult	SARS-CoV-2-infected vs. uninfected	IL-6 Signaling	0.534653	0.58239	0.0751182	0.34619	0.947115	13	0.461538	Unchanged
Peripheral blood	Adult	SARS-CoV-2-infected vs. uninfected	Tissue Stress	0.632479	0.676863	0.0704501	0.425639	0.863946	5	0.8	Unchanged
Peripheral blood	Adult	SARS-CoV-2-infected vs. uninfected	TGF-beta Signaling	0.835366	0.835366	0.0546808	0.224851	0.73927	25	0.16	Unchanged
Peripheral blood	Adult	SARS-CoV-2-infected vs. uninfected	Immune Memory	0.778203	0.791173	0.0551352	-0.335105	-0.764086	7	0.285714	Unchanged
Peripheral blood	Adult	SARS-CoV-2-infected vs. uninfected	TH2 Differentiation	0.681452	0.716699	0.0639272	-0.3002	-0.838929	14	0.357143	Unchanged
Peripheral blood	Adult	SARS-CoV-2-infected vs. uninfected	JAK-STAT Signaling	0.694045	0.717572	0.0639272	-0.226602	-0.848822	39	0.205128	Unchanged
Peripheral blood	Adult	SARS-CoV-2-infected vs. uninfected	T-cell Costimulation	0.514851	0.571017	0.0770737	-0.287937	-0.952022	24	0.166667	Unchanged
Peripheral blood	Adult	SARS-CoV-2-infected vs. uninfected	Treg Differentiation	0.46371	0.52382	0.0835991	-0.359351	-1.00423	14	0.285714	Unchanged
Peripheral blood	Adult	SARS-CoV-2-infected vs. uninfected	Leukotriene and Prostaglandin Inflammation	0.394366	0.453893	0.0925529	-0.384415	-1.05694	13	0.384615	Unchanged
Peripheral blood	Adult	SARS-CoV-2-infected vs. uninfected	TCR Signaling	0.218894	0.278178	0.141225	-0.264209	-1.1576	83	0.301205	Unchanged
