# Supplementary material for: Age-associated differences in mucosal and systemic host responses to SARS-CoV-2 infection
Source: Nat Commun. 2025 Mar 10;16:2383. doi: 10.1038/s41467-025-57655-3 (PMC11894178; doi:10.1038/s41467-025-57655-3)
Supplement: Supplementary file 8 — Supplementary Data 6 [file 41467_2025_57655_MOESM8_ESM.xlsx]

## Sheet: Fever
Supplementary Data 6. Output from age-adjusted gene set enrichment analysis of immune modules in upper respiratory samples from SARS-CoV-2-infected participants by symptom presence
Sample Type	Comparison	Gene Module	pval	padj	log2err	ES	NES	size	GeneRatio	Expression
Upper respiratory	Fever vs. no fever	NO Signaling	0.14059	0.225683	0.17822	0.548322	1.34211	8	0.625	Unchanged
Upper respiratory	Fever vs. no fever	PPAR Signaling	0.237327	0.353097	0.135002	0.514365	1.21795	7	0.571429	Unchanged
Upper respiratory	Fever vs. no fever	Angiotensin System	0.225287	0.343563	0.138805	0.460816	1.21456	10	0.7	Unchanged
Upper respiratory	Fever vs. no fever	IL-1 Signaling	0.309463	0.439006	0.123257	0.287283	1.09312	35	0.285714	Unchanged
Upper respiratory	Fever vs. no fever	Phagocytosis	0.396985	0.536972	0.105521	0.302873	1.02474	24	0.541667	Unchanged
Upper respiratory	Fever vs. no fever	Leukotriene and Prostaglandin Inflammation	0.598575	0.730261	0.0787114	0.329646	0.907875	12	0.416667	Unchanged
Upper respiratory	Fever vs. no fever	Autophagy	0.873508	0.934807	0.0601186	0.244588	0.71393	14	0.428571	Unchanged
Upper respiratory	Fever vs. no fever	IL-17 Signaling	0.963145	1	0.0568864	0.211449	0.602125	13	0.384615	Unchanged
Upper respiratory	Fever vs. no fever	HIF1A Signaling	1	1	0.0383206	-0.131597	-0.384096	18	1	Unchanged
Upper respiratory	Fever vs. no fever	Complement System	0.99505	1	0.0370705	-0.148682	-0.450444	20	0.3	Unchanged
Upper respiratory	Fever vs. no fever	Coagulation	0.995146	1	0.0361492	-0.149658	-0.510365	32	0.3125	Unchanged
Upper respiratory	Fever vs. no fever	Tissue Stress	0.729391	0.823941	0.0551352	-0.387385	-0.783642	5	0.4	Unchanged
Upper respiratory	Fever vs. no fever	MAPK Signaling	0.79062	0.876869	0.0483118	-0.256993	-0.787267	22	0.545455	Unchanged
Upper respiratory	Fever vs. no fever	Myeloid Activation	0.866941	0.934807	0.0348652	-0.179461	-0.809027	146	0.273973	Unchanged
Upper respiratory	Fever vs. no fever	Host Defense Peptides	0.620751	0.740305	0.0626618	-0.360559	-0.869998	9	0.333333	Unchanged
Upper respiratory	Fever vs. no fever	Myeloid Inflammation	0.637417	0.740305	0.0577309	-0.280706	-0.885893	24	0.333333	Unchanged
Upper respiratory	Fever vs. no fever	Host Susceptibility	0.643216	0.740305	0.057853	-0.289827	-0.887849	22	0.227273	Unchanged
Upper respiratory	Fever vs. no fever	Mononuclear Cell Migration	0.589372	0.730261	0.0601186	-0.264267	-0.918346	36	0.333333	Unchanged
Upper respiratory	Fever vs. no fever	Inflammasomes	0.556106	0.706718	0.0640704	-0.30964	-0.938077	20	0.45	Unchanged
Upper respiratory	Fever vs. no fever	Oxidative Stress Response	0.447115	0.580299	0.0734381	-0.27777	-1.00094	42	0.119048	Unchanged
Upper respiratory	Fever vs. no fever	Lysosome	0.400662	0.536972	0.0808589	-0.325111	-1.02603	24	0.416667	Unchanged
Upper respiratory	Fever vs. no fever	ALPK1 Signaling	0.40493	0.536972	0.0835991	-0.469478	-1.0515	7	0.714286	Unchanged
Upper respiratory	Fever vs. no fever	Proteotoxic Stress	0.29085	0.422425	0.0982123	-0.341916	-1.12167	28	0.428571	Unchanged
Upper respiratory	Fever vs. no fever	Chemokine Signaling	0.138148	0.225683	0.147331	-0.3419	-1.27045	49	0.367347	Unchanged
Upper respiratory	Fever vs. no fever	Cytotoxicity	0.170396	0.266517	0.138022	-0.490369	-1.27405	11	0.454545	Unchanged
Upper respiratory	Fever vs. no fever	Homeostasis	0.0239711	0.050422	0.352488	-0.270915	-1.31658	264	0.352273	Unchanged
Upper respiratory	Fever vs. no fever	TGF-beta Signaling	0.100167	0.174577	0.181383	-0.417207	-1.33703	26	0.423077	Unchanged
Upper respiratory	Fever vs. no fever	Type III Interferon Signaling	0.114437	0.193906	0.173748	-0.613703	-1.37452	7	0.571429	Unchanged
Upper respiratory	Fever vs. no fever	TLR Signaling	0.0209043	0.0455416	0.352488	-0.35705	-1.41425	70	0.314286	Down-regulated
Upper respiratory	Fever vs. no fever	TH17 Differentiation	0.0620915	0.111399	0.231127	-0.445424	-1.46123	28	0.5	Unchanged
Upper respiratory	Fever vs. no fever	TH9 Differentiation	0.0534759	0.0988495	0.261664	-0.645312	-1.50488	8	0.625	Unchanged
Upper respiratory	Fever vs. no fever	TNF Signaling	0.0125049	0.0293385	0.38073	-0.38248	-1.50528	67	0.432836	Down-regulated
Upper respiratory	Fever vs. no fever	NLR Signaling	0.0151824	0.034301	0.38073	-0.372485	-1.52198	81	0.45679	Down-regulated
Upper respiratory	Fever vs. no fever	Treg Differentiation	0.0470588	0.0897059	0.271289	-0.567455	-1.53772	13	0.538462	Unchanged
Upper respiratory	Fever vs. no fever	Virus-Host Interaction	0.0430293	0.0846705	0.287857	-0.589144	-1.57422	12	0.333333	Unchanged
Upper respiratory	Fever vs. no fever	Immune Memory	0.0299106	0.0608183	0.352488	-0.719649	-1.61181	7	0.714286	Unchanged
Upper respiratory	Fever vs. no fever	RNA Sensing	0.0090063	0.022891	0.38073	-0.457255	-1.6528	43	0.511628	Down-regulated
Upper respiratory	Fever vs. no fever	MHC Class I Antigen Presentation	0.0115026	0.0280665	0.38073	-0.485579	-1.65592	32	0.5625	Down-regulated
Upper respiratory	Fever vs. no fever	Innate Immune Cell Activation	1.00595e-06	1.22726e-05	0.643552	-0.322905	-1.65664	455	0.29011	Down-regulated
Upper respiratory	Fever vs. no fever	TH1 Differentiation	0.00781202	0.0207188	0.407018	-0.594808	-1.69482	16	0.5625	Down-regulated
Upper respiratory	Fever vs. no fever	DNA Sensing	0.00488743	0.0149067	0.407018	-0.499431	-1.71416	34	0.529412	Down-regulated
Upper respiratory	Fever vs. no fever	JAK-STAT Signaling	0.00411842	0.0132223	0.407018	-0.493376	-1.71684	37	0.432432	Down-regulated
Upper respiratory	Fever vs. no fever	Apoptosis	0.00534815	0.0155351	0.407018	-0.53926	-1.72817	26	0.576923	Down-regulated
Upper respiratory	Fever vs. no fever	Type I Interferon Signaling	0.00111276	0.00452523	0.45506	-0.451291	-1.74159	60	0.5	Down-regulated
Upper respiratory	Fever vs. no fever	Lymphocyte Trafficking	0.00270071	0.00915242	0.431708	-0.569805	-1.74553	22	0.5	Down-regulated
Upper respiratory	Fever vs. no fever	IL-6 Signaling	0.00719345	0.0199455	0.407018	-0.649135	-1.75906	13	0.461538	Down-regulated
Upper respiratory	Fever vs. no fever	Other Interleukin Signaling	0.000493414	0.00250819	0.477271	-0.465132	-1.8091	63	0.31746	Down-regulated
Upper respiratory	Fever vs. no fever	TH2 Differentiation	0.00222826	0.00799553	0.431708	-0.662825	-1.82659	14	0.5	Down-regulated
Upper respiratory	Fever vs. no fever	Glycan Sensing	0.000554374	0.00260129	0.477271	-0.532544	-1.86711	38	0.447368	Down-regulated
Upper respiratory	Fever vs. no fever	Interferon Response Genes	0.00199495	0.00760576	0.431708	-0.60434	-1.8906	23	0.782609	Down-regulated
Upper respiratory	Fever vs. no fever	T-cell Costimulation	0.000336438	0.00202959	0.498493	-0.625355	-1.9157	22	0.636364	Down-regulated
Upper respiratory	Fever vs. no fever	MHC Class II Antigen Presentation	0.00105067	0.00452523	0.45506	-0.686691	-1.93236	15	0.8	Down-regulated
Upper respiratory	Fever vs. no fever	Immune Exhaustion	0.000365991	0.00202959	0.498493	-0.687171	-1.958	16	0.75	Down-regulated
Upper respiratory	Fever vs. no fever	Type II Interferon Signaling	3.35347e-05	0.000255702	0.557332	-0.58968	-2.04918	36	0.611111	Down-regulated
Upper respiratory	Fever vs. no fever	NK Activity	5.3485e-05	0.00036251	0.557332	-0.649669	-2.05032	24	0.625	Down-regulated
Upper respiratory	Fever vs. no fever	Interferon Response	4.74971e-11	9.65774e-10	0.851339	-0.438814	-2.11389	237	0.552743	Down-regulated
Upper respiratory	Fever vs. no fever	BCR Signaling	4.74246e-06	4.13272e-05	0.610527	-0.564912	-2.15523	54	0.462963	Down-regulated
Upper respiratory	Fever vs. no fever	NF-kappaB Signaling	3.02545e-07	4.61381e-06	0.674963	-0.557824	-2.17231	64	0.484375	Down-regulated
Upper respiratory	Fever vs. no fever	Adaptive Immune Response	1.6433e-16	1.00241e-14	1.04763	-0.435614	-2.20071	389	0.372751	Down-regulated
Upper respiratory	Fever vs. no fever	IL-2 Signaling	3.03953e-06	3.09019e-05	0.627257	-0.734623	-2.22559	20	0.65	Down-regulated
Upper respiratory	Fever vs. no fever	TCR Signaling	3.89137e-11	9.65774e-10	0.851339	-0.600339	-2.44672	78	0.602564	Down-regulated

## Sheet: Cough
Supplementary Data 6. Output from age-adjusted gene set enrichment analysis of immune modules in upper respiratory samples from SARS-CoV-2-infected participants by symptom presence
Sample Type	Comparison	Gene Module	pval	padj	log2err	ES	NES	size	GeneRatio	Expression
Upper respiratory	Cough vs. no cough	Chemokine Signaling	2.33965e-08	2.03884e-07	0.733762	0.59262	2.35711	61	0.344262	Up-regulated
Upper respiratory	Cough vs. no cough	Myeloid Activation	3.08254e-11	6.26782e-10	0.851339	0.503671	2.31664	151	0.529801	Up-regulated
Upper respiratory	Cough vs. no cough	Innate Immune Cell Activation	6.94273e-22	4.23507e-20	1.21254	0.434181	2.30226	491	0.368635	Up-regulated
Upper respiratory	Cough vs. no cough	NLR Signaling	7.71708e-09	7.84569e-08	0.74774	0.552301	2.30131	82	0.45122	Up-regulated
Upper respiratory	Cough vs. no cough	TNF Signaling	1.64135e-07	1.25153e-06	0.690132	0.554588	2.23683	68	0.426471	Up-regulated
Upper respiratory	Cough vs. no cough	Type I Interferon Signaling	6.2963e-06	4.26749e-05	0.610527	0.536183	2.11858	59	0.440678	Up-regulated
Upper respiratory	Cough vs. no cough	Homeostasis	4.46781e-11	6.81341e-10	0.851339	0.426299	2.11745	269	0.446097	Up-regulated
Upper respiratory	Cough vs. no cough	Interferon Response	2.07387e-10	2.53012e-09	0.826657	0.425945	2.09582	247	0.376518	Up-regulated
Upper respiratory	Cough vs. no cough	Phagocytosis	0.000130371	0.00061174	0.518848	0.638444	2.06825	25	0.84	Up-regulated
Upper respiratory	Cough vs. no cough	Adaptive Immune Response	1.86538e-13	5.6894e-12	0.943632	0.395774	2.06521	416	0.329327	Up-regulated
Upper respiratory	Cough vs. no cough	Mononuclear Cell Migration	6.08899e-05	0.000309524	0.557332	0.559331	2.04907	43	0.395349	Up-regulated
Upper respiratory	Cough vs. no cough	NF-kappaB Signaling	2.98793e-05	0.000182264	0.57561	0.48787	1.96774	68	0.485294	Up-regulated
Upper respiratory	Cough vs. no cough	TLR Signaling	4.75849e-05	0.00026388	0.557332	0.476085	1.92696	70	0.371429	Up-regulated
Upper respiratory	Cough vs. no cough	Type II Interferon Signaling	0.00034043	0.0014833	0.498493	0.535671	1.89725	37	0.459459	Up-regulated
Upper respiratory	Cough vs. no cough	RNA Sensing	0.000991819	0.0040334	0.45506	0.497258	1.83804	44	0.409091	Up-regulated
Upper respiratory	Cough vs. no cough	MHC Class I Antigen Presentation	0.00224017	0.00854064	0.431708	0.52448	1.80908	33	0.575758	Up-regulated
Upper respiratory	Cough vs. no cough	IL-1 Signaling	0.0058844	0.0199416	0.407018	0.483011	1.73216	38	0.578947	Up-regulated
Upper respiratory	Cough vs. no cough	Inflammasomes	0.0114672	0.0349749	0.38073	0.541613	1.6854	22	0.5	Up-regulated
Upper respiratory	Cough vs. no cough	Other Interleukin Signaling	0.00522039	0.018732	0.407018	0.404389	1.63516	69	0.333333	Up-regulated
Upper respiratory	Cough vs. no cough	Oxidative Stress Response	0.0113213	0.0349749	0.38073	0.443074	1.62317	43	0.44186	Up-regulated
Upper respiratory	Cough vs. no cough	MAPK Signaling	0.0202789	0.0537833	0.352488	0.520416	1.61077	21	0.571429	Unchanged
Upper respiratory	Cough vs. no cough	TH17 Differentiation	0.0142808	0.0409563	0.38073	0.463937	1.58832	32	0.34375	Up-regulated
Upper respiratory	Cough vs. no cough	NO Signaling	0.032949	0.0744403	0.321776	0.651609	1.56701	9	0.444444	Unchanged
Upper respiratory	Cough vs. no cough	Complement System	0.0321208	0.0744403	0.321776	0.502456	1.55518	21	0.333333	Unchanged
Upper respiratory	Cough vs. no cough	HIF1A Signaling	0.0449086	0.0944629	0.321776	0.513846	1.55358	19	0.368421	Unchanged
Upper respiratory	Cough vs. no cough	Type III Interferon Signaling	0.0539033	0.109603	0.266351	0.679984	1.50701	7	0.571429	Unchanged
Upper respiratory	Cough vs. no cough	JAK-STAT Signaling	0.0147711	0.0409563	0.38073	0.40344	1.50189	45	0.355556	Up-regulated
Upper respiratory	Cough vs. no cough	TH1 Differentiation	0.0559701	0.110135	0.261664	0.504642	1.49833	18	0.444444	Unchanged
Upper respiratory	Cough vs. no cough	Proteotoxic Stress	0.0296265	0.0722886	0.352488	0.447452	1.48044	28	0.464286	Unchanged
Upper respiratory	Cough vs. no cough	Lymphocyte Trafficking	0.0630631	0.120214	0.24134	0.467944	1.45615	22	0.363636	Unchanged
Upper respiratory	Cough vs. no cough	DNA Sensing	0.0344201	0.0749866	0.321776	0.417698	1.45604	34	0.323529	Unchanged
Upper respiratory	Cough vs. no cough	Interferon Response Genes	0.0676417	0.125035	0.234393	0.455	1.43286	23	0.478261	Unchanged
Upper respiratory	Cough vs. no cough	TCR Signaling	0.0239738	0.0609335	0.352488	0.336623	1.40263	82	0.353659	Unchanged
Upper respiratory	Cough vs. no cough	PPAR Signaling	0.109665	0.191131	0.183024	0.6318	1.40022	7	0.714286	Unchanged
Upper respiratory	Cough vs. no cough	IL-17 Signaling	0.0979667	0.175764	0.193813	0.476294	1.37295	16	0.375	Unchanged
Upper respiratory	Cough vs. no cough	Myeloid Inflammation	0.12	0.203333	0.172324	0.419394	1.35863	25	0.4	Unchanged
Upper respiratory	Cough vs. no cough	Immune Memory	0.137546	0.226766	0.161979	0.612187	1.35676	7	0.428571	Unchanged
Upper respiratory	Cough vs. no cough	Treg Differentiation	0.146252	0.234773	0.155242	0.473385	1.3162	14	0.428571	Unchanged
Upper respiratory	Cough vs. no cough	Lysosome	0.179348	0.273505	0.138022	0.392032	1.25693	24	0.458333	Unchanged
Upper respiratory	Cough vs. no cough	Glycan Sensing	0.157989	0.247111	0.147331	0.350227	1.25597	38	0.368421	Unchanged
Upper respiratory	Cough vs. no cough	IL-2 Signaling	0.198529	0.294221	0.131458	0.402121	1.22633	20	0.55	Unchanged
Upper respiratory	Cough vs. no cough	IL-6 Signaling	0.202578	0.294221	0.130106	0.434375	1.22498	15	0.266667	Unchanged
Upper respiratory	Cough vs. no cough	Cytotoxicity	0.242908	0.332024	0.114751	0.463335	1.20471	11	0.636364	Unchanged
Upper respiratory	Cough vs. no cough	Coagulation	0.221207	0.313805	0.123257	0.346129	1.19389	33	0.363636	Unchanged
Upper respiratory	Cough vs. no cough	ALPK1 Signaling	0.271375	0.353534	0.110565	0.533032	1.18133	7	0.571429	Unchanged
Upper respiratory	Cough vs. no cough	TH2 Differentiation	0.244936	0.332024	0.116739	0.418891	1.18131	15	0.666667	Unchanged
Upper respiratory	Cough vs. no cough	Autophagy	0.272395	0.353534	0.10925	0.414393	1.15218	14	0.357143	Unchanged
Upper respiratory	Cough vs. no cough	T-cell Costimulation	0.312727	0.397424	0.100279	0.345358	1.11879	25	0.4	Unchanged
Upper respiratory	Cough vs. no cough	TGF-beta Signaling	0.370642	0.461412	0.0908241	0.323403	1.06585	27	0.333333	Unchanged
Upper respiratory	Cough vs. no cough	TH9 Differentiation	0.430939	0.525746	0.0826646	0.426331	1.02525	9	0.444444	Unchanged
Upper respiratory	Cough vs. no cough	Leukotriene and Prostaglandin Inflammation	0.449091	0.537148	0.0797706	0.37018	1.00626	13	0.384615	Unchanged
Upper respiratory	Cough vs. no cough	BCR Signaling	0.545788	0.640251	0.0701132	0.245618	0.947219	53	0.320755	Unchanged
Upper respiratory	Cough vs. no cough	Immune Exhaustion	0.650647	0.748858	0.0619763	0.304398	0.877445	16	0.5625	Unchanged
Upper respiratory	Cough vs. no cough	Host Susceptibility	0.681159	0.769458	0.0588438	0.262693	0.842247	24	0.25	Unchanged
Upper respiratory	Cough vs. no cough	Virus-Host Interaction	0.705455	0.782413	0.0573667	0.302788	0.823065	13	0.307692	Unchanged
Upper respiratory	Cough vs. no cough	Apoptosis	0.72844	0.793144	0.0562941	0.246644	0.812871	27	0.37037	Unchanged
Upper respiratory	Cough vs. no cough	Angiotensin System	0.741135	0.793144	0.0538979	0.306031	0.795705	11	0.454545	Unchanged
Upper respiratory	Cough vs. no cough	Tissue Stress	0.754682	0.793717	0.0555947	0.380778	0.768061	5	0.6	Unchanged
Upper respiratory	Cough vs. no cough	Host Defense Peptides	0.879433	0.89409	0.0460458	0.260065	0.676192	11	0.363636	Unchanged
Upper respiratory	Cough vs. no cough	NK Activity	0.963636	0.963636	0.0430173	0.182119	0.589977	25	0.28	Unchanged
Upper respiratory	Cough vs. no cough	MHC Class II Antigen Presentation	0.847495	0.876223	0.0572461	-0.254428	-0.740362	15	0.333333	Unchanged

## Sheet: Headache
Supplementary Data 6. Output from age-adjusted gene set enrichment analysis of immune modules in upper respiratory samples from SARS-CoV-2-infected participants by symptom presence
Sample Type	Comparison	Gene Module	pval	padj	log2err	ES	NES	size	GeneRatio	Expression
Upper respiratory	Headache vs. no headache	Phagocytosis	0.000579494	0.00589152	0.477271	0.580829	2.03209	25	0.72	Up-regulated
Upper respiratory	Headache vs. no headache	Myeloid Activation	2.5199e-06	7.68568e-05	0.627257	0.382638	1.88589	152	0.407895	Up-regulated
Upper respiratory	Headache vs. no headache	MAPK Signaling	0.00653308	0.030406	0.407018	0.552453	1.85581	21	0.428571	Up-regulated
Upper respiratory	Headache vs. no headache	MHC Class I Antigen Presentation	0.00304017	0.018545	0.431708	0.48696	1.80298	33	0.575758	Up-regulated
Upper respiratory	Headache vs. no headache	Type I Interferon Signaling	0.000931044	0.00811339	0.477271	0.432047	1.79709	59	0.457627	Up-regulated
Upper respiratory	Headache vs. no headache	IL-1 Signaling	0.0113151	0.0431388	0.38073	0.431761	1.65607	38	0.315789	Up-regulated
Upper respiratory	Headache vs. no headache	Inflammasomes	0.0196404	0.0704742	0.352488	0.481775	1.64428	22	0.409091	Unchanged
Upper respiratory	Headache vs. no headache	IL-17 Signaling	0.0355773	0.114222	0.321776	0.523839	1.59145	16	0.375	Unchanged
Upper respiratory	Headache vs. no headache	PPAR Signaling	0.0347486	0.114222	0.321776	0.674431	1.58518	7	0.714286	Unchanged
Upper respiratory	Headache vs. no headache	NO Signaling	0.0714286	0.186862	0.257206	0.596858	1.53217	9	0.555556	Unchanged
Upper respiratory	Headache vs. no headache	NLR Signaling	0.00772864	0.0314298	0.407018	0.3406	1.51687	83	0.337349	Up-regulated
Upper respiratory	Headache vs. no headache	Interferon Response	0.00219829	0.0165933	0.431708	0.273554	1.44016	248	0.326613	Up-regulated
Upper respiratory	Headache vs. no headache	DNA Sensing	0.0761671	0.186862	0.257206	0.374437	1.40765	34	0.382353	Unchanged
Upper respiratory	Headache vs. no headache	Myeloid Inflammation	0.0722611	0.186862	0.257206	0.395814	1.38479	25	0.24	Unchanged
Upper respiratory	Headache vs. no headache	Innate Immune Cell Activation	0.00046118	0.00562639	0.498493	0.241084	1.36533	491	0.254582	Up-regulated
Upper respiratory	Headache vs. no headache	Type II Interferon Signaling	0.1375	0.279583	0.190023	0.327963	1.25266	37	0.297297	Unchanged
Upper respiratory	Headache vs. no headache	Interferon Response Genes	0.241935	0.409946	0.133555	0.335742	1.15432	23	0.565217	Unchanged
Upper respiratory	Headache vs. no headache	Mononuclear Cell Migration	0.2134	0.371925	0.149208	0.29105	1.15265	43	0.465116	Unchanged
Upper respiratory	Headache vs. no headache	Angiotensin System	0.277389	0.457317	0.124434	0.40949	1.14273	11	0.454545	Unchanged
Upper respiratory	Headache vs. no headache	TLR Signaling	0.284932	0.45739	0.134273	0.252822	1.09126	71	0.225352	Unchanged
Upper respiratory	Headache vs. no headache	Chemokine Signaling	0.381616	0.554251	0.114751	0.249437	1.04459	62	0.354839	Unchanged
Upper respiratory	Headache vs. no headache	Homeostasis	0.42803	0.607206	0.128143	0.189781	1.01139	270	0.277778	Unchanged
Upper respiratory	Headache vs. no headache	TNF Signaling	0.478142	0.662879	0.0992333	0.234575	1.00306	68	0.161765	Unchanged
Upper respiratory	Headache vs. no headache	Other Interleukin Signaling	0.579235	0.751773	0.0880945	0.222472	0.954476	69	0.231884	Unchanged
Upper respiratory	Headache vs. no headache	Type III Interferon Signaling	0.558352	0.751773	0.08042	0.386749	0.909014	7	0.285714	Unchanged
Upper respiratory	Headache vs. no headache	Leukotriene and Prostaglandin Inflammation	0.669927	0.80156	0.0743625	0.298879	0.847903	13	0.230769	Unchanged
Upper respiratory	Headache vs. no headache	HIF1A Signaling	0.827338	0.900324	0.0629395	0.236126	0.763596	19	0.473684	Unchanged
Upper respiratory	Headache vs. no headache	Coagulation	0.846348	0.900324	0.0642141	0.204234	0.756178	33	0.333333	Unchanged
Upper respiratory	Headache vs. no headache	Complement System	0.857477	0.900324	0.0599892	0.219606	0.737706	21	0.333333	Unchanged
Upper respiratory	Headache vs. no headache	Lysosome	0.897436	0.912393	0.0577309	0.205462	0.714556	24	0.291667	Unchanged
Upper respiratory	Headache vs. no headache	Host Defense Peptides	0.937276	0.937276	0.0436251	-0.242734	-0.601527	10	0.6	Unchanged
Upper respiratory	Headache vs. no headache	Cytotoxicity	0.827225	0.900324	0.0481184	-0.284248	-0.728146	11	0.454545	Unchanged
Upper respiratory	Headache vs. no headache	RNA Sensing	0.870805	0.900324	0.0439759	-0.206431	-0.754027	45	0.244444	Unchanged
Upper respiratory	Headache vs. no headache	JAK-STAT Signaling	0.830537	0.900324	0.0461379	-0.21467	-0.784119	45	0.333333	Unchanged
Upper respiratory	Headache vs. no headache	TH17 Differentiation	0.752961	0.866616	0.0510114	-0.240672	-0.817769	32	0.15625	Unchanged
Upper respiratory	Headache vs. no headache	Autophagy	0.684838	0.803368	0.0557104	-0.297025	-0.830232	14	0.357143	Unchanged
Upper respiratory	Headache vs. no headache	Host Susceptibility	0.670157	0.80156	0.057853	-0.272503	-0.86053	24	0.166667	Unchanged
Upper respiratory	Headache vs. no headache	Tissue Stress	0.619308	0.770975	0.0636424	-0.408563	-0.871223	6	0.333333	Unchanged
Upper respiratory	Headache vs. no headache	Proteotoxic Stress	0.618966	0.770975	0.0610364	-0.269872	-0.883671	28	0.321429	Unchanged
Upper respiratory	Headache vs. no headache	Oxidative Stress Response	0.569282	0.751773	0.0635008	-0.254135	-0.925208	43	0.186047	Unchanged
Upper respiratory	Headache vs. no headache	TH1 Differentiation	0.37193	0.553359	0.0880945	-0.35619	-1.04931	18	0.5	Unchanged
Upper respiratory	Headache vs. no headache	ALPK1 Signaling	0.369912	0.553359	0.0888945	-0.484915	-1.08628	7	0.428571	Unchanged
Upper respiratory	Headache vs. no headache	TH9 Differentiation	0.339789	0.531464	0.0934449	-0.462273	-1.11679	9	0.444444	Unchanged
Upper respiratory	Headache vs. no headache	Lymphocyte Trafficking	0.203901	0.365822	0.126876	-0.391178	-1.19661	22	0.590909	Unchanged
Upper respiratory	Headache vs. no headache	Adaptive Immune Response	0.0376135	0.114721	0.266351	-0.243372	-1.24035	417	0.218225	Unchanged
Upper respiratory	Headache vs. no headache	IL-6 Signaling	0.167785	0.310148	0.137251	-0.446211	-1.27303	15	0.466667	Unchanged
Upper respiratory	Headache vs. no headache	TH2 Differentiation	0.166107	0.310148	0.138022	-0.447049	-1.27542	15	0.333333	Unchanged
Upper respiratory	Headache vs. no headache	Virus-Host Interaction	0.148398	0.292009	0.147331	-0.482832	-1.32051	13	0.230769	Unchanged
Upper respiratory	Headache vs. no headache	TGF-beta Signaling	0.113208	0.238126	0.172324	-0.411676	-1.33918	27	0.407407	Unchanged
Upper respiratory	Headache vs. no headache	Apoptosis	0.0857633	0.193762	0.199915	-0.427635	-1.39109	27	0.703704	Unchanged
Upper respiratory	Headache vs. no headache	IL-2 Signaling	0.0787671	0.186862	0.208955	-0.462818	-1.40525	20	0.3	Unchanged
Upper respiratory	Headache vs. no headache	Treg Differentiation	0.0919932	0.200414	0.191892	-0.50407	-1.40895	14	0.571429	Unchanged
Upper respiratory	Headache vs. no headache	Immune Memory	0.079646	0.186862	0.2114	-0.646733	-1.44877	7	0.428571	Unchanged
Upper respiratory	Headache vs. no headache	MHC Class II Antigen Presentation	0.0721477	0.186862	0.216543	-0.509643	-1.454	15	0.666667	Unchanged
Upper respiratory	Headache vs. no headache	NF-kappaB Signaling	0.00244819	0.0165933	0.431708	-0.41365	-1.65008	69	0.246377	Down-regulated
Upper respiratory	Headache vs. no headache	Glycan Sensing	0.00659332	0.030406	0.407018	-0.468192	-1.67055	38	0.421053	Down-regulated
Upper respiratory	Headache vs. no headache	T-cell Costimulation	0.00345794	0.0191758	0.431708	-0.555352	-1.76648	25	0.32	Down-regulated
Upper respiratory	Headache vs. no headache	Immune Exhaustion	0.00697844	0.030406	0.407018	-0.614623	-1.77707	16	0.4375	Down-regulated
Upper respiratory	Headache vs. no headache	BCR Signaling	6.97776e-05	0.00141881	0.538434	-0.518744	-1.97146	53	0.396226	Down-regulated
Upper respiratory	Headache vs. no headache	NK Activity	0.000107402	0.00163788	0.538434	-0.638995	-2.03253	25	0.6	Down-regulated
Upper respiratory	Headache vs. no headache	TCR Signaling	5.42686e-08	3.31038e-06	0.719513	-0.53115	-2.19205	82	0.52439	Down-regulated

## Sheet: Abdominal Pain
Supplementary Data 6. Output from age-adjusted gene set enrichment analysis of immune modules in upper respiratory samples from SARS-CoV-2-infected participants by symptom presence
Sample Type	Comparison	Gene Module	pval	padj	log2err	ES	NES	size	GeneRatio	Expression
Upper respiratory	Abdominal pain vs. no abdominal pain	PPAR Signaling	0.0173805	0.0818125	0.352488	0.715363	1.76428	7	0.857143	Unchanged
Upper respiratory	Abdominal pain vs. no abdominal pain	IL-1 Signaling	0.0251125	0.10826	0.352488	0.366961	1.45214	38	0.368421	Unchanged
Upper respiratory	Abdominal pain vs. no abdominal pain	IL-17 Signaling	0.110795	0.257999	0.227987	0.446796	1.38794	16	0.375	Unchanged
Upper respiratory	Abdominal pain vs. no abdominal pain	NO Signaling	0.217172	0.389632	0.149208	0.46901	1.23015	9	0.555556	Unchanged
Upper respiratory	Abdominal pain vs. no abdominal pain	TLR Signaling	0.315353	0.506224	0.159647	0.238923	1.08685	71	0.225352	Unchanged
Upper respiratory	Abdominal pain vs. no abdominal pain	Type I Interferon Signaling	0.560484	0.681357	0.113787	0.219422	0.965078	59	0.0847458	Unchanged
Upper respiratory	Abdominal pain vs. no abdominal pain	Leukotriene and Prostaglandin Inflammation	0.481081	0.651004	0.0982123	0.337825	0.9616	12	0.416667	Unchanged
Upper respiratory	Abdominal pain vs. no abdominal pain	Autophagy	0.506887	0.651004	0.0962406	0.31606	0.939658	14	0.5	Unchanged
Upper respiratory	Abdominal pain vs. no abdominal pain	MAPK Signaling	0.604106	0.708662	0.0897105	0.25867	0.890215	21	0.190476	Unchanged
Upper respiratory	Abdominal pain vs. no abdominal pain	Tissue Stress	0.852292	0.880191	0.0454968	-0.324601	-0.6875	6	0.5	Unchanged
Upper respiratory	Abdominal pain vs. no abdominal pain	NLR Signaling	0.950382	0.950382	0.0266053	-0.174002	-0.687847	83	0.192771	Unchanged
Upper respiratory	Abdominal pain vs. no abdominal pain	Myeloid Inflammation	0.865762	0.880191	0.0393562	-0.227596	-0.712427	25	0.2	Unchanged
Upper respiratory	Abdominal pain vs. no abdominal pain	Complement System	0.839637	0.880191	0.0409056	-0.243461	-0.735169	21	0.142857	Unchanged
Upper respiratory	Abdominal pain vs. no abdominal pain	ALPK1 Signaling	0.812816	0.880191	0.0473534	-0.337366	-0.739643	7	0.571429	Unchanged
Upper respiratory	Abdominal pain vs. no abdominal pain	Mononuclear Cell Migration	0.862117	0.880191	0.0358449	-0.213218	-0.746872	43	0.325581	Unchanged
Upper respiratory	Abdominal pain vs. no abdominal pain	Phagocytosis	0.808446	0.880191	0.0425023	-0.242636	-0.759506	25	0.16	Unchanged
Upper respiratory	Abdominal pain vs. no abdominal pain	Type III Interferon Signaling	0.709949	0.80198	0.0535669	-0.373628	-0.819143	7	0.142857	Unchanged
Upper respiratory	Abdominal pain vs. no abdominal pain	TGF-beta Signaling	0.695266	0.800212	0.048506	-0.263407	-0.843847	27	0.222222	Unchanged
Upper respiratory	Abdominal pain vs. no abdominal pain	HIF1A Signaling	0.569659	0.681357	0.0598603	-0.318739	-0.933424	19	0.210526	Unchanged
Upper respiratory	Abdominal pain vs. no abdominal pain	TH17 Differentiation	0.567919	0.681357	0.0567672	-0.283371	-0.93988	32	0.3125	Unchanged
Upper respiratory	Abdominal pain vs. no abdominal pain	MHC Class I Antigen Presentation	0.512266	0.651004	0.0615707	-0.288477	-0.966167	33	0.424242	Unchanged
Upper respiratory	Abdominal pain vs. no abdominal pain	DNA Sensing	0.506512	0.651004	0.062249	-0.291136	-0.979479	34	0.529412	Unchanged
Upper respiratory	Abdominal pain vs. no abdominal pain	RNA Sensing	0.473829	0.651004	0.063079	-0.280399	-0.988152	45	0.155556	Unchanged
Upper respiratory	Abdominal pain vs. no abdominal pain	TNF Signaling	0.435526	0.61784	0.0649408	-0.270914	-1.02943	67	0.208955	Unchanged
Upper respiratory	Abdominal pain vs. no abdominal pain	Myeloid Activation	0.39739	0.577162	0.0643583	-0.240149	-1.03249	152	0.263158	Unchanged
Upper respiratory	Abdominal pain vs. no abdominal pain	Interferon Response Genes	0.352853	0.524976	0.0824344	-0.352155	-1.09177	23	0.217391	Unchanged
Upper respiratory	Abdominal pain vs. no abdominal pain	Inflammasomes	0.332331	0.506805	0.0857844	-0.36319	-1.11332	22	0.545455	Unchanged
Upper respiratory	Abdominal pain vs. no abdominal pain	Type II Interferon Signaling	0.307042	0.506205	0.08654	-0.32634	-1.11924	37	0.405405	Unchanged
Upper respiratory	Abdominal pain vs. no abdominal pain	Angiotensin System	0.326466	0.506805	0.0897105	-0.441518	-1.129	11	0.181818	Unchanged
Upper respiratory	Abdominal pain vs. no abdominal pain	Treg Differentiation	0.305164	0.506205	0.0928481	-0.428569	-1.16674	14	0.214286	Unchanged
Upper respiratory	Abdominal pain vs. no abdominal pain	JAK-STAT Signaling	0.209366	0.387011	0.107972	-0.338011	-1.19118	45	0.4	Unchanged
Upper respiratory	Abdominal pain vs. no abdominal pain	Interferon Response	0.118943	0.257999	0.131458	-0.263412	-1.19408	248	0.302419	Unchanged
Upper respiratory	Abdominal pain vs. no abdominal pain	TH1 Differentiation	0.253894	0.442501	0.103576	-0.415874	-1.20163	18	0.277778	Unchanged
Upper respiratory	Abdominal pain vs. no abdominal pain	Proteotoxic Stress	0.204112	0.387011	0.113787	-0.372697	-1.20474	28	0.571429	Unchanged
Upper respiratory	Abdominal pain vs. no abdominal pain	Homeostasis	0.0724479	0.220641	0.172324	-0.269388	-1.22651	269	0.182156	Unchanged
Upper respiratory	Abdominal pain vs. no abdominal pain	Lysosome	0.174436	0.343245	0.126254	-0.403189	-1.26067	24	0.291667	Unchanged
Upper respiratory	Abdominal pain vs. no abdominal pain	Oxidative Stress Response	0.116992	0.257999	0.151149	-0.370366	-1.29734	43	0.255814	Unchanged
Upper respiratory	Abdominal pain vs. no abdominal pain	Coagulation	0.122655	0.257999	0.15017	-0.39086	-1.30907	33	0.242424	Unchanged
Upper respiratory	Abdominal pain vs. no abdominal pain	Chemokine Signaling	0.0795756	0.220641	0.181383	-0.359401	-1.34915	62	0.33871	Unchanged
Upper respiratory	Abdominal pain vs. no abdominal pain	IL-6 Signaling	0.134675	0.273839	0.148262	-0.487344	-1.35246	15	0.466667	Unchanged
Upper respiratory	Abdominal pain vs. no abdominal pain	IL-2 Signaling	0.0892308	0.236656	0.184706	-0.460549	-1.37074	20	0.55	Unchanged
Upper respiratory	Abdominal pain vs. no abdominal pain	TH9 Differentiation	0.107261	0.257999	0.173748	-0.577555	-1.37814	9	0.222222	Unchanged
Upper respiratory	Abdominal pain vs. no abdominal pain	MHC Class II Antigen Presentation	0.114551	0.257999	0.161979	-0.497342	-1.38021	15	0.533333	Unchanged
Upper respiratory	Abdominal pain vs. no abdominal pain	Host Defense Peptides	0.0792393	0.220641	0.199915	-0.556707	-1.42355	11	0.545455	Unchanged
Upper respiratory	Abdominal pain vs. no abdominal pain	Glycan Sensing	0.0490884	0.157728	0.24134	-0.422215	-1.457	38	0.605263	Unchanged
Upper respiratory	Abdominal pain vs. no abdominal pain	Innate Immune Cell Activation	7.98244e-05	0.000973858	0.538434	-0.311642	-1.48225	491	0.268839	Down-regulated
Upper respiratory	Abdominal pain vs. no abdominal pain	Cytotoxicity	0.0491284	0.157728	0.257206	-0.597078	-1.52678	11	0.636364	Unchanged
Upper respiratory	Abdominal pain vs. no abdominal pain	TH2 Differentiation	0.0417957	0.157728	0.276501	-0.551652	-1.53093	15	0.6	Unchanged
Upper respiratory	Abdominal pain vs. no abdominal pain	Immune Memory	0.0266214	0.10826	0.352488	-0.711276	-1.5594	7	0.428571	Unchanged
Upper respiratory	Abdominal pain vs. no abdominal pain	Host Susceptibility	0.0174355	0.0818125	0.352488	-0.503738	-1.57506	24	0.375	Unchanged
Upper respiratory	Abdominal pain vs. no abdominal pain	Lymphocyte Trafficking	0.0169855	0.0818125	0.352488	-0.527783	-1.61786	22	0.454545	Unchanged
Upper respiratory	Abdominal pain vs. no abdominal pain	Other Interleukin Signaling	0.000614789	0.00468776	0.477271	-0.468907	-1.79179	68	0.485294	Down-regulated
Upper respiratory	Abdominal pain vs. no abdominal pain	Adaptive Immune Response	6.48546e-10	3.95613e-08	0.801216	-0.382069	-1.80351	416	0.362981	Down-regulated
Upper respiratory	Abdominal pain vs. no abdominal pain	BCR Signaling	0.000242147	0.00211014	0.518848	-0.502394	-1.81381	53	0.509434	Down-regulated
Upper respiratory	Abdominal pain vs. no abdominal pain	Apoptosis	0.00102394	0.00694007	0.45506	-0.586597	-1.87921	27	0.444444	Down-regulated
Upper respiratory	Abdominal pain vs. no abdominal pain	Immune Exhaustion	0.00114953	0.00701213	0.45506	-0.679664	-1.90981	16	0.625	Down-regulated
Upper respiratory	Abdominal pain vs. no abdominal pain	T-cell Costimulation	0.000101338	0.00103027	0.538434	-0.642944	-2.01256	25	0.52	Down-regulated
Upper respiratory	Abdominal pain vs. no abdominal pain	NK Activity	5.97413e-05	0.000911055	0.557332	-0.653023	-2.04411	25	0.72	Down-regulated
Upper respiratory	Abdominal pain vs. no abdominal pain	TCR Signaling	4.89704e-07	9.95732e-06	0.659444	-0.528423	-2.07265	82	0.585366	Down-regulated
Upper respiratory	Abdominal pain vs. no abdominal pain	NF-kappaB Signaling	2.37628e-07	7.24767e-06	0.690132	-0.568918	-2.17395	68	0.5	Down-regulated
Upper respiratory	Abdominal pain vs. no abdominal pain	Virus-Host Interaction	0.0470958	0.157728	0.261664	-0.56094	-1.49842	13	0.538462	Unchanged

## Sheet: Myalgias
Supplementary Data 6. Output from age-adjusted gene set enrichment analysis of immune modules in upper respiratory samples from SARS-CoV-2-infected participants by symptom presence
Sample Type	Comparison	Gene Module	pval	padj	log2err	ES	NES	size	GeneRatio	Expression
Upper respiratory	Myalgias vs. no myalgias	Phagocytosis	0.000397726	0.0034659	0.498493	0.601565	2.0644	25	0.6	Up-regulated
Upper respiratory	Myalgias vs. no myalgias	Myeloid Activation	4.09848e-07	6.25018e-06	0.674963	0.417472	2.05316	149	0.442953	Up-regulated
Upper respiratory	Myalgias vs. no myalgias	Lysosome	0.00174148	0.0088525	0.45506	0.569742	1.92897	24	0.583333	Up-regulated
Upper respiratory	Myalgias vs. no myalgias	IL-1 Signaling	0.000808735	0.00503826	0.477271	0.519461	1.91501	36	0.305556	Up-regulated
Upper respiratory	Myalgias vs. no myalgias	PPAR Signaling	0.0121381	0.0416433	0.38073	0.760262	1.78577	7	0.857143	Up-regulated
Upper respiratory	Myalgias vs. no myalgias	MAPK Signaling	0.0122882	0.0416433	0.38073	0.539685	1.76532	21	0.333333	Up-regulated
Upper respiratory	Myalgias vs. no myalgias	Angiotensin System	0.0135708	0.0435693	0.38073	0.637778	1.73441	11	0.363636	Up-regulated
Upper respiratory	Myalgias vs. no myalgias	NO Signaling	0.0329334	0.0913154	0.321776	0.635077	1.61608	9	0.777778	Unchanged
Upper respiratory	Myalgias vs. no myalgias	Homeostasis	0.0036047	0.0157195	0.431708	0.268732	1.42916	268	0.298507	Up-regulated
Upper respiratory	Myalgias vs. no myalgias	Mononuclear Cell Migration	0.0718708	0.162375	0.287805	0.365317	1.36329	39	0.410256	Unchanged
Upper respiratory	Myalgias vs. no myalgias	Innate Immune Cell Activation	0.000825944	0.00503826	0.477271	0.244187	1.35834	471	0.259023	Up-regulated
Upper respiratory	Myalgias vs. no myalgias	Tissue Stress	0.147303	0.289854	0.165657	0.606972	1.35814	6	0.833333	Unchanged
Upper respiratory	Myalgias vs. no myalgias	NLR Signaling	0.0579597	0.135982	0.321776	0.294495	1.28915	81	0.37037	Unchanged
Upper respiratory	Myalgias vs. no myalgias	IL-17 Signaling	0.180139	0.332983	0.157403	0.438814	1.25947	13	0.384615	Unchanged
Upper respiratory	Myalgias vs. no myalgias	MHC Class I Antigen Presentation	0.210269	0.34666	0.149208	0.329197	1.1995	33	0.30303	Unchanged
Upper respiratory	Myalgias vs. no myalgias	Leukotriene and Prostaglandin Inflammation	0.259424	0.405765	0.12564	0.416602	1.16324	12	0.5	Unchanged
Upper respiratory	Myalgias vs. no myalgias	HIF1A Signaling	0.274939	0.419282	0.128143	0.362797	1.14207	19	0.578947	Unchanged
Upper respiratory	Myalgias vs. no myalgias	Myeloid Inflammation	0.257353	0.405765	0.133555	0.336535	1.1394	24	0.333333	Unchanged
Upper respiratory	Myalgias vs. no myalgias	Type III Interferon Signaling	0.306695	0.43508	0.112379	0.479822	1.12705	7	0.285714	Unchanged
Upper respiratory	Myalgias vs. no myalgias	Inflammasomes	0.325243	0.450905	0.116234	0.336673	1.08358	20	0.5	Unchanged
Upper respiratory	Myalgias vs. no myalgias	TLR Signaling	0.453757	0.57665	0.10592	0.237972	1.01251	71	0.15493	Unchanged
Upper respiratory	Myalgias vs. no myalgias	TGF-beta Signaling	0.469287	0.584215	0.0940503	0.283151	0.991161	27	0.296296	Unchanged
Upper respiratory	Myalgias vs. no myalgias	Coagulation	0.525672	0.628745	0.0873098	0.265774	0.968406	33	0.363636	Unchanged
Upper respiratory	Myalgias vs. no myalgias	Type I Interferon Signaling	0.616901	0.710348	0.0862866	0.221041	0.911968	59	0.288136	Unchanged
Upper respiratory	Myalgias vs. no myalgias	Oxidative Stress Response	0.617188	0.710348	0.0819779	0.236934	0.910045	42	0.47619	Unchanged
Upper respiratory	Myalgias vs. no myalgias	TNF Signaling	0.66092	0.732727	0.0835991	0.213277	0.900783	67	0.238806	Unchanged
Upper respiratory	Myalgias vs. no myalgias	Proteotoxic Stress	0.673219	0.732727	0.0743625	0.251651	0.883343	28	0.25	Unchanged
Upper respiratory	Myalgias vs. no myalgias	Complement System	0.688836	0.732727	0.0714786	0.263755	0.862747	21	0.571429	Unchanged
Upper respiratory	Myalgias vs. no myalgias	RNA Sensing	0.807692	0.821154	0.0707899	0.214953	0.825095	44	0.181818	Unchanged
Upper respiratory	Myalgias vs. no myalgias	Autophagy	0.731308	0.756099	0.067676	0.273917	0.808962	14	0.571429	Unchanged
Upper respiratory	Myalgias vs. no myalgias	ALPK1 Signaling	0.862709	0.862709	0.0489954	-0.303824	-0.676863	7	1	Unchanged
Upper respiratory	Myalgias vs. no myalgias	Cytotoxicity	0.696691	0.732727	0.0584693	-0.327368	-0.828861	11	0.454545	Unchanged
Upper respiratory	Myalgias vs. no myalgias	DNA Sensing	0.674917	0.732727	0.0549074	-0.258382	-0.858283	34	0.264706	Unchanged
Upper respiratory	Myalgias vs. no myalgias	Host Susceptibility	0.486532	0.593569	0.0716527	-0.315276	-0.974391	24	0.208333	Unchanged
Upper respiratory	Myalgias vs. no myalgias	Apoptosis	0.436667	0.566738	0.0766747	-0.320573	-1.00614	26	0.192308	Unchanged
Upper respiratory	Myalgias vs. no myalgias	Chemokine Signaling	0.427683	0.566738	0.0741759	-0.274685	-1.01845	56	0.303571	Unchanged
Upper respiratory	Myalgias vs. no myalgias	TH1 Differentiation	0.389171	0.527543	0.0835991	-0.369367	-1.04461	17	0.294118	Unchanged
Upper respiratory	Myalgias vs. no myalgias	Interferon Response Genes	0.287395	0.427588	0.100633	-0.366992	-1.1216	23	0.304348	Unchanged
Upper respiratory	Myalgias vs. no myalgias	Treg Differentiation	0.301394	0.43508	0.0999277	-0.419321	-1.13261	14	0.285714	Unchanged
Upper respiratory	Myalgias vs. no myalgias	Interferon Response	0.162092	0.308987	0.121543	-0.250944	-1.16547	240	0.145833	Unchanged
Upper respiratory	Myalgias vs. no myalgias	TH17 Differentiation	0.206723	0.34666	0.122108	-0.379811	-1.20512	28	0.285714	Unchanged
Upper respiratory	Myalgias vs. no myalgias	Host Defense Peptides	0.209472	0.34666	0.126876	-0.505405	-1.25618	10	0.3	Unchanged
Upper respiratory	Myalgias vs. no myalgias	IL-6 Signaling	0.193322	0.34666	0.130106	-0.476024	-1.26112	13	0.461538	Unchanged
Upper respiratory	Myalgias vs. no myalgias	TH9 Differentiation	0.137432	0.279445	0.159647	-0.591636	-1.37514	8	0.5	Unchanged
Upper respiratory	Myalgias vs. no myalgias	Immune Exhaustion	0.124567	0.262021	0.164406	-0.494476	-1.38296	16	0.375	Unchanged
Upper respiratory	Myalgias vs. no myalgias	Other Interleukin Signaling	0.0509259	0.124259	0.248911	-0.36507	-1.39718	65	0.184615	Unchanged
Upper respiratory	Myalgias vs. no myalgias	Virus-Host Interaction	0.100176	0.21824	0.186433	-0.529989	-1.40409	13	0.384615	Unchanged
Upper respiratory	Myalgias vs. no myalgias	JAK-STAT Signaling	0.0422764	0.112124	0.282013	-0.42345	-1.44762	39	0.230769	Unchanged
Upper respiratory	Myalgias vs. no myalgias	T-cell Costimulation	0.0453782	0.115336	0.276501	-0.494696	-1.51188	23	0.434783	Unchanged
Upper respiratory	Myalgias vs. no myalgias	IL-2 Signaling	0.0219339	0.0668985	0.352488	-0.538468	-1.58126	20	0.45	Unchanged
Upper respiratory	Myalgias vs. no myalgias	Glycan Sensing	0.0111654	0.0416433	0.38073	-0.467221	-1.58746	38	0.368421	Down-regulated
Upper respiratory	Myalgias vs. no myalgias	Immune Memory	0.0281728	0.0818352	0.352488	-0.729597	-1.62541	7	0.428571	Unchanged
Upper respiratory	Myalgias vs. no myalgias	Type II Interferon Signaling	0.0105208	0.0416433	0.38073	-0.48674	-1.64706	37	0.216216	Down-regulated
Upper respiratory	Myalgias vs. no myalgias	MHC Class II Antigen Presentation	0.00360776	0.0157195	0.431708	-0.640385	-1.75732	15	0.466667	Down-regulated
Upper respiratory	Myalgias vs. no myalgias	Adaptive Immune Response	3.88662e-08	1.18542e-06	0.719513	-0.372066	-1.81814	398	0.223618	Down-regulated
Upper respiratory	Myalgias vs. no myalgias	Lymphocyte Trafficking	0.00116181	0.00644277	0.45506	-0.620654	-1.86804	22	0.409091	Down-regulated
Upper respiratory	Myalgias vs. no myalgias	TH2 Differentiation	0.000607934	0.0046355	0.477271	-0.722571	-1.95171	14	0.642857	Down-regulated
Upper respiratory	Myalgias vs. no myalgias	NF-kappaB Signaling	7.14197e-06	8.7132e-05	0.610527	-0.537163	-2.0659	67	0.283582	Down-regulated
Upper respiratory	Myalgias vs. no myalgias	NK Activity	1.62727e-05	0.000165439	0.57561	-0.695898	-2.1567	25	0.6	Down-regulated
Upper respiratory	Myalgias vs. no myalgias	BCR Signaling	2.96996e-07	6.03892e-06	0.674963	-0.613535	-2.25776	53	0.471698	Down-regulated
Upper respiratory	Myalgias vs. no myalgias	TCR Signaling	1.09973e-12	6.70836e-11	0.91012	-0.64749	-2.5475	79	0.506329	Down-regulated

## Sheet: Congestion
Supplementary Data 6. Output from age-adjusted gene set enrichment analysis of immune modules in upper respiratory samples from SARS-CoV-2-infected participants by symptom presence
Sample Type	Comparison	Gene Module	pval	padj	log2err	ES	NES	size	GeneRatio	Expression
Upper respiratory	Congestion vs. no congestion	Angiotensin System	0.000952912	0.00447136	0.477271	0.714294	1.96091	11	0.636364	Up-regulated
Upper respiratory	Congestion vs. no congestion	Autophagy	0.215457	0.328567	0.143759	0.425021	1.22652	14	0.642857	Unchanged
Upper respiratory	Congestion vs. no congestion	PPAR Signaling	0.336887	0.437236	0.105521	0.464119	1.09429	7	0.571429	Unchanged
Upper respiratory	Congestion vs. no congestion	IL-17 Signaling	0.376777	0.478821	0.105125	0.349645	1.05505	16	0.3125	Unchanged
Upper respiratory	Congestion vs. no congestion	Proteotoxic Stress	0.582051	0.669908	0.0843144	0.260282	0.93097	28	0.321429	Unchanged
Upper respiratory	Congestion vs. no congestion	Tissue Stress	0.909474	0.940303	0.0523759	0.281807	0.625791	6	0.5	Unchanged
Upper respiratory	Congestion vs. no congestion	HIF1A Signaling	0.980836	0.980836	0.0402478	-0.191695	-0.56849	19	0.473684	Unchanged
Upper respiratory	Congestion vs. no congestion	NO Signaling	0.96	0.976	0.0431902	-0.237731	-0.568713	9	0.111111	Unchanged
Upper respiratory	Congestion vs. no congestion	Lysosome	0.871237	0.916301	0.0438002	-0.224341	-0.707993	24	0.416667	Unchanged
Upper respiratory	Congestion vs. no congestion	Cytotoxicity	0.696809	0.759024	0.0567672	-0.310517	-0.80089	11	0.363636	Unchanged
Upper respiratory	Congestion vs. no congestion	Myeloid Inflammation	0.744501	0.796747	0.0515309	-0.251542	-0.803609	25	0.32	Unchanged
Upper respiratory	Congestion vs. no congestion	Host Susceptibility	0.670569	0.743721	0.0558265	-0.26552	-0.837949	24	0.208333	Unchanged
Upper respiratory	Congestion vs. no congestion	Leukotriene and Prostaglandin Inflammation	0.646749	0.730586	0.0598603	-0.319172	-0.851144	12	0.166667	Unchanged
Upper respiratory	Congestion vs. no congestion	Complement System	0.511945	0.600551	0.0697793	-0.313016	-0.952568	21	0.380952	Unchanged
Upper respiratory	Congestion vs. no congestion	TNF Signaling	0.454015	0.543037	0.0679923	-0.255419	-0.992357	67	0.343284	Unchanged
Upper respiratory	Congestion vs. no congestion	Myeloid Activation	0.430789	0.525563	0.0646485	-0.23056	-1.01878	152	0.302632	Unchanged
Upper respiratory	Congestion vs. no congestion	IL-1 Signaling	0.428344	0.525563	0.0753094	-0.29538	-1.02582	38	0.210526	Unchanged
Upper respiratory	Congestion vs. no congestion	TLR Signaling	0.32097	0.425634	0.0847985	-0.278096	-1.09471	71	0.450704	Unchanged
Upper respiratory	Congestion vs. no congestion	Phagocytosis	0.299492	0.405979	0.09855	-0.348986	-1.11492	25	0.32	Unchanged
Upper respiratory	Congestion vs. no congestion	Homeostasis	0.17723	0.29219	0.108394	-0.240002	-1.13458	269	0.36803	Unchanged
Upper respiratory	Congestion vs. no congestion	Oxidative Stress Response	0.234837	0.341072	0.108394	-0.32307	-1.14632	43	0.232558	Unchanged
Upper respiratory	Congestion vs. no congestion	TGF-beta Signaling	0.267769	0.371225	0.103958	-0.353078	-1.14757	27	0.333333	Unchanged
Upper respiratory	Congestion vs. no congestion	Mononuclear Cell Migration	0.22084	0.328567	0.112379	-0.327171	-1.16088	43	0.348837	Unchanged
Upper respiratory	Congestion vs. no congestion	Host Defense Peptides	0.246454	0.349621	0.113787	-0.466373	-1.20288	11	0.363636	Unchanged
Upper respiratory	Congestion vs. no congestion	MAPK Signaling	0.18942	0.296272	0.129443	-0.405873	-1.23515	21	0.571429	Unchanged
Upper respiratory	Congestion vs. no congestion	JAK-STAT Signaling	0.149068	0.259805	0.140406	-0.351832	-1.25299	45	0.288889	Unchanged
Upper respiratory	Congestion vs. no congestion	IL-6 Signaling	0.174216	0.29219	0.137251	-0.451818	-1.26297	15	0.4	Unchanged
Upper respiratory	Congestion vs. no congestion	TH9 Differentiation	0.185455	0.296272	0.135741	-0.536284	-1.28293	9	0.444444	Unchanged
Upper respiratory	Congestion vs. no congestion	Apoptosis	0.127273	0.235262	0.158514	-0.400432	-1.30148	27	0.444444	Unchanged
Upper respiratory	Congestion vs. no congestion	Type III Interferon Signaling	0.133208	0.238991	0.165657	-0.611909	-1.34235	7	0.571429	Unchanged
Upper respiratory	Congestion vs. no congestion	MHC Class I Antigen Presentation	0.0780255	0.158652	0.202072	-0.409386	-1.38876	33	0.515152	Unchanged
Upper respiratory	Congestion vs. no congestion	RNA Sensing	0.0481366	0.112936	0.257206	-0.398035	-1.41754	45	0.466667	Unchanged
Upper respiratory	Congestion vs. no congestion	ALPK1 Signaling	0.0825516	0.16244	0.213928	-0.650768	-1.4276	7	0.571429	Unchanged
Upper respiratory	Congestion vs. no congestion	Inflammasomes	0.0925926	0.176505	0.190023	-0.462057	-1.43462	22	0.409091	Unchanged
Upper respiratory	Congestion vs. no congestion	DNA Sensing	0.0628019	0.132101	0.227987	-0.426684	-1.44349	34	0.5	Unchanged
Upper respiratory	Congestion vs. no congestion	TH1 Differentiation	0.0572917	0.124814	0.248911	-0.514271	-1.50778	18	0.5	Unchanged
Upper respiratory	Congestion vs. no congestion	NLR Signaling	0.0105816	0.0280642	0.38073	-0.374468	-1.51104	83	0.373494	Down-regulated
Upper respiratory	Congestion vs. no congestion	Treg Differentiation	0.0556522	0.124814	0.252961	-0.545579	-1.51461	14	0.5	Unchanged
Upper respiratory	Congestion vs. no congestion	TH17 Differentiation	0.0244527	0.0596645	0.352488	-0.457542	-1.53901	32	0.5	Unchanged
Upper respiratory	Congestion vs. no congestion	Chemokine Signaling	0.00377966	0.0128089	0.431708	-0.422725	-1.61886	62	0.419355	Down-regulated
Upper respiratory	Congestion vs. no congestion	Virus-Host Interaction	0.0230875	0.0586808	0.352488	-0.605383	-1.64959	13	0.384615	Unchanged
Upper respiratory	Congestion vs. no congestion	Other Interleukin Signaling	0.00309526	0.0125874	0.431708	-0.422779	-1.65018	68	0.338235	Down-regulated
Upper respiratory	Congestion vs. no congestion	Type I Interferon Signaling	0.00359913	0.0128089	0.431708	-0.442301	-1.67319	59	0.627119	Down-regulated
Upper respiratory	Congestion vs. no congestion	Coagulation	0.00776367	0.0225516	0.407018	-0.495424	-1.68063	33	0.545455	Down-regulated
Upper respiratory	Congestion vs. no congestion	Innate Immune Cell Activation	7.87581e-08	9.60849e-07	0.704976	-0.344657	-1.71697	491	0.321792	Down-regulated
Upper respiratory	Congestion vs. no congestion	Immune Memory	0.00371745	0.0128089	0.431708	-0.785238	-1.72259	7	0.571429	Down-regulated
Upper respiratory	Congestion vs. no congestion	Immune Exhaustion	0.00930453	0.0257989	0.38073	-0.605555	-1.73665	16	0.375	Down-regulated
Upper respiratory	Congestion vs. no congestion	T-cell Costimulation	0.00516988	0.016598	0.407018	-0.544735	-1.74028	25	0.36	Down-regulated
Upper respiratory	Congestion vs. no congestion	MHC Class II Antigen Presentation	0.00745663	0.0225516	0.407018	-0.635908	-1.77755	15	0.6	Down-regulated
Upper respiratory	Congestion vs. no congestion	Type II Interferon Signaling	0.000799458	0.00406391	0.477271	-0.543627	-1.87238	37	0.567568	Down-regulated
Upper respiratory	Congestion vs. no congestion	TH2 Differentiation	0.00146145	0.00636775	0.45506	-0.683157	-1.90963	15	0.733333	Down-regulated
Upper respiratory	Congestion vs. no congestion	Glycan Sensing	0.000334286	0.00203915	0.498493	-0.553447	-1.92205	38	0.526316	Down-regulated
Upper respiratory	Congestion vs. no congestion	Interferon Response Genes	0.000617142	0.00342234	0.477271	-0.617112	-1.93119	23	0.869565	Down-regulated
Upper respiratory	Congestion vs. no congestion	Interferon Response	1.94505e-08	3.95494e-07	0.733762	-0.412682	-1.93122	248	0.512097	Down-regulated
Upper respiratory	Congestion vs. no congestion	BCR Signaling	2.56203e-05	0.000223262	0.57561	-0.536308	-1.99374	53	0.528302	Down-regulated
Upper respiratory	Congestion vs. no congestion	Lymphocyte Trafficking	0.000277006	0.00187749	0.498493	-0.644934	-2.00243	22	0.5	Down-regulated
Upper respiratory	Congestion vs. no congestion	IL-2 Signaling	0.000198105	0.00151055	0.518848	-0.674711	-2.03742	20	0.65	Down-regulated
Upper respiratory	Congestion vs. no congestion	Adaptive Immune Response	7.72328e-17	4.7112e-15	1.05746	-0.444191	-2.17795	416	0.394231	Down-regulated
Upper respiratory	Congestion vs. no congestion	TCR Signaling	7.98518e-09	2.43548e-07	0.74774	-0.557843	-2.2544	82	0.560976	Down-regulated
Upper respiratory	Congestion vs. no congestion	NK Activity	2.01442e-06	2.04799e-05	0.627257	-0.70766	-2.26078	25	0.56	Down-regulated
Upper respiratory	Congestion vs. no congestion	NF-kappaB Signaling	3.30488e-08	5.03994e-07	0.719513	-0.584161	-2.28009	68	0.529412	Down-regulated

## Sheet: Rhinorrhea
Supplementary Data 6. Output from age-adjusted gene set enrichment analysis of immune modules in upper respiratory samples from SARS-CoV-2-infected participants by symptom presence
Sample Type	Comparison	Gene Module	pval	padj	log2err	ES	NES	size	GeneRatio	Expression
Upper respiratory	Rhinorrhea vs. no rhinorrhea	Angiotensin System	0.328358	0.377922	0.11725	0.402024	1.11964	11	0.363636	Unchanged
Upper respiratory	Rhinorrhea vs. no rhinorrhea	PPAR Signaling	0.659624	0.718519	0.0730744	0.356574	0.849806	7	0.571429	Unchanged
Upper respiratory	Rhinorrhea vs. no rhinorrhea	Tissue Stress	0.803571	0.830811	0.0609039	0.339577	0.718267	5	0.6	Unchanged
Upper respiratory	Rhinorrhea vs. no rhinorrhea	NO Signaling	0.953659	0.953659	0.057006	0.212001	0.554667	9	0.555556	Unchanged
Upper respiratory	Rhinorrhea vs. no rhinorrhea	Leukotriene and Prostaglandin Inflammation	0.907743	0.922872	0.0412376	-0.250318	-0.659208	12	0.166667	Unchanged
Upper respiratory	Rhinorrhea vs. no rhinorrhea	Autophagy	0.773163	0.813154	0.0471642	-0.278138	-0.767326	14	0.142857	Unchanged
Upper respiratory	Rhinorrhea vs. no rhinorrhea	IL-17 Signaling	0.739336	0.79122	0.0487011	-0.278474	-0.797327	16	0.3125	Unchanged
Upper respiratory	Rhinorrhea vs. no rhinorrhea	MAPK Signaling	0.376344	0.4174	0.0802023	-0.338924	-1.05318	21	0.333333	Unchanged
Upper respiratory	Rhinorrhea vs. no rhinorrhea	TGF-beta Signaling	0.349398	0.39469	0.0831291	-0.328804	-1.07533	27	0.37037	Unchanged
Upper respiratory	Rhinorrhea vs. no rhinorrhea	Type III Interferon Signaling	0.288194	0.338074	0.102449	-0.525817	-1.1621	7	0.714286	Unchanged
Upper respiratory	Rhinorrhea vs. no rhinorrhea	IL-1 Signaling	0.231778	0.28277	0.105125	-0.329344	-1.16681	38	0.473684	Unchanged
Upper respiratory	Rhinorrhea vs. no rhinorrhea	HIF1A Signaling	0.251572	0.3009	0.104733	-0.391669	-1.18519	19	0.421053	Unchanged
Upper respiratory	Rhinorrhea vs. no rhinorrhea	Host Defense Peptides	0.19	0.241458	0.127505	-0.487326	-1.24898	11	0.363636	Unchanged
Upper respiratory	Rhinorrhea vs. no rhinorrhea	ALPK1 Signaling	0.206597	0.257192	0.124434	-0.565252	-1.24925	7	0.571429	Unchanged
Upper respiratory	Rhinorrhea vs. no rhinorrhea	Complement System	0.165899	0.215315	0.131458	-0.410571	-1.27582	21	0.428571	Unchanged
Upper respiratory	Rhinorrhea vs. no rhinorrhea	Host Susceptibility	0.141104	0.187117	0.143759	-0.407979	-1.29931	24	0.375	Unchanged
Upper respiratory	Rhinorrhea vs. no rhinorrhea	Proteotoxic Stress	0.100149	0.135758	0.170932	-0.414612	-1.37622	28	0.428571	Unchanged
Upper respiratory	Rhinorrhea vs. no rhinorrhea	Oxidative Stress Response	0.0476879	0.0709502	0.248911	-0.397939	-1.45167	43	0.55814	Unchanged
Upper respiratory	Rhinorrhea vs. no rhinorrhea	Phagocytosis	0.070229	0.0973629	0.208955	-0.453837	-1.46462	25	0.6	Unchanged
Upper respiratory	Rhinorrhea vs. no rhinorrhea	Interferon Response Genes	0.0649547	0.092145	0.216543	-0.463131	-1.47233	23	0.565217	Unchanged
Upper respiratory	Rhinorrhea vs. no rhinorrhea	Myeloid Inflammation	0.0625954	0.0909124	0.222056	-0.464937	-1.50044	25	0.44	Unchanged
Upper respiratory	Rhinorrhea vs. no rhinorrhea	Immune Memory	0.0378476	0.0591976	0.321776	-0.691636	-1.52857	7	0.857143	Unchanged
Upper respiratory	Rhinorrhea vs. no rhinorrhea	IL-6 Signaling	0.0370418	0.0591976	0.321776	-0.544397	-1.53099	15	0.6	Unchanged
Upper respiratory	Rhinorrhea vs. no rhinorrhea	TLR Signaling	0.0168132	0.028489	0.352488	-0.386509	-1.5315	70	0.457143	Down-regulated
Upper respiratory	Rhinorrhea vs. no rhinorrhea	Virus-Host Interaction	0.0419355	0.0639516	0.282013	-0.567287	-1.53836	13	0.461538	Unchanged
Upper respiratory	Rhinorrhea vs. no rhinorrhea	Treg Differentiation	0.0221065	0.0364458	0.352488	-0.580631	-1.60184	14	0.5	Down-regulated
Upper respiratory	Rhinorrhea vs. no rhinorrhea	Type I Interferon Signaling	0.00832173	0.0169209	0.38073	-0.412941	-1.60262	59	0.508475	Down-regulated
Upper respiratory	Rhinorrhea vs. no rhinorrhea	Cytotoxicity	0.0101109	0.0191748	0.38073	-0.636701	-1.63181	11	0.363636	Down-regulated
Upper respiratory	Rhinorrhea vs. no rhinorrhea	RNA Sensing	0.0158218	0.0275752	0.352488	-0.446697	-1.63446	44	0.477273	Down-regulated
Upper respiratory	Rhinorrhea vs. no rhinorrhea	Mononuclear Cell Migration	0.010918	0.0195882	0.38073	-0.448501	-1.63612	43	0.44186	Down-regulated
Upper respiratory	Rhinorrhea vs. no rhinorrhea	TH17 Differentiation	0.00951825	0.0187295	0.38073	-0.491017	-1.66565	32	0.4375	Down-regulated
Upper respiratory	Rhinorrhea vs. no rhinorrhea	Inflammasomes	0.00604304	0.0127112	0.407018	-0.540046	-1.69751	22	0.636364	Down-regulated
Upper respiratory	Rhinorrhea vs. no rhinorrhea	TH9 Differentiation	0.0103733	0.0191748	0.38073	-0.694778	-1.69992	9	0.777778	Down-regulated
Upper respiratory	Rhinorrhea vs. no rhinorrhea	JAK-STAT Signaling	0.00204889	0.00462897	0.431708	-0.474292	-1.73422	45	0.311111	Down-regulated
Upper respiratory	Rhinorrhea vs. no rhinorrhea	Glycan Sensing	0.00359016	0.00782141	0.431708	-0.48973	-1.73504	38	0.526316	Down-regulated
Upper respiratory	Rhinorrhea vs. no rhinorrhea	MHC Class I Antigen Presentation	0.00106266	0.00249316	0.45506	-0.535575	-1.83649	33	0.727273	Down-regulated
Upper respiratory	Rhinorrhea vs. no rhinorrhea	Homeostasis	2.4903e-07	2.53181e-06	0.674963	-0.382065	-1.83657	268	0.38806	Down-regulated
Upper respiratory	Rhinorrhea vs. no rhinorrhea	TNF Signaling	0.000270328	0.000824501	0.498493	-0.470279	-1.86026	67	0.402985	Down-regulated
Upper respiratory	Rhinorrhea vs. no rhinorrhea	NLR Signaling	8.81723e-05	0.000316383	0.538434	-0.458002	-1.86742	82	0.52439	Down-regulated
Upper respiratory	Rhinorrhea vs. no rhinorrhea	Apoptosis	0.00040875	0.00118732	0.498493	-0.583788	-1.90923	27	0.518519	Down-regulated
Upper respiratory	Rhinorrhea vs. no rhinorrhea	DNA Sensing	0.00063467	0.00160884	0.477271	-0.551755	-1.9136	34	0.529412	Down-regulated
Upper respiratory	Rhinorrhea vs. no rhinorrhea	Myeloid Activation	2.70629e-06	2.35834e-05	0.627257	-0.426277	-1.92741	151	0.377483	Down-regulated
Upper respiratory	Rhinorrhea vs. no rhinorrhea	Chemokine Signaling	6.00041e-05	0.000281558	0.557332	-0.497712	-1.94221	61	0.442623	Down-regulated
Upper respiratory	Rhinorrhea vs. no rhinorrhea	TH1 Differentiation	0.000659361	0.00160884	0.477271	-0.656443	-1.94855	18	0.611111	Down-regulated
Upper respiratory	Rhinorrhea vs. no rhinorrhea	Lysosome	0.00056319	0.00149368	0.477271	-0.613562	-1.95405	24	0.458333	Down-regulated
Upper respiratory	Rhinorrhea vs. no rhinorrhea	TH2 Differentiation	0.000451744	0.00125256	0.498493	-0.699217	-1.96639	15	0.866667	Down-regulated
Upper respiratory	Rhinorrhea vs. no rhinorrhea	Coagulation	0.000154836	0.000524722	0.518848	-0.573596	-1.96686	33	0.636364	Down-regulated
Upper respiratory	Rhinorrhea vs. no rhinorrhea	BCR Signaling	6.48256e-05	0.000282454	0.538434	-0.524514	-2.00325	53	0.471698	Down-regulated
Upper respiratory	Rhinorrhea vs. no rhinorrhea	MHC Class II Antigen Presentation	0.000243035	0.00078027	0.518848	-0.712723	-2.00437	15	0.8	Down-regulated
Upper respiratory	Rhinorrhea vs. no rhinorrhea	Lymphocyte Trafficking	8.65323e-05	0.000316383	0.538434	-0.658634	-2.07027	22	0.681818	Down-regulated
Upper respiratory	Rhinorrhea vs. no rhinorrhea	IL-2 Signaling	8.30555e-05	0.000316383	0.538434	-0.676178	-2.07978	20	0.6	Down-regulated
Upper respiratory	Rhinorrhea vs. no rhinorrhea	Interferon Response	5.06658e-11	1.0302e-09	0.851339	-0.438292	-2.08607	247	0.481781	Down-regulated
Upper respiratory	Rhinorrhea vs. no rhinorrhea	Other Interleukin Signaling	4.1472e-06	3.16224e-05	0.610527	-0.529749	-2.09483	68	0.455882	Down-regulated
Upper respiratory	Rhinorrhea vs. no rhinorrhea	Immune Exhaustion	4.34971e-05	0.000241211	0.557332	-0.73185	-2.09544	16	0.625	Down-regulated
Upper respiratory	Rhinorrhea vs. no rhinorrhea	NK Activity	5.36092e-05	0.000272513	0.557332	-0.653917	-2.11032	25	0.6	Down-regulated
Upper respiratory	Rhinorrhea vs. no rhinorrhea	Type II Interferon Signaling	1.11304e-05	7.54397e-05	0.593325	-0.603959	-2.12215	37	0.837838	Down-regulated
Upper respiratory	Rhinorrhea vs. no rhinorrhea	T-cell Costimulation	3.5208e-05	0.000214769	0.557332	-0.664195	-2.14349	25	0.68	Down-regulated
Upper respiratory	Rhinorrhea vs. no rhinorrhea	Innate Immune Cell Activation	8.10417e-23	2.47177e-21	1.2379	-0.450144	-2.23174	490	0.395918	Down-regulated
Upper respiratory	Rhinorrhea vs. no rhinorrhea	TCR Signaling	1.15984e-09	1.41501e-08	0.788187	-0.571612	-2.33065	82	0.54878	Down-regulated
Upper respiratory	Rhinorrhea vs. no rhinorrhea	Adaptive Immune Response	2.76924e-28	1.68924e-26	1.38026	-0.49866	-2.4556	415	0.453012	Down-regulated
Upper respiratory	Rhinorrhea vs. no rhinorrhea	NF-kappaB Signaling	7.68335e-11	1.17171e-09	0.839089	-0.629027	-2.48822	67	0.58209	Down-regulated

## Sheet: Anosmia
Supplementary Data 6. Output from age-adjusted gene set enrichment analysis of immune modules in upper respiratory samples from SARS-CoV-2-infected participants by symptom presence
Sample Type	Comparison	Gene Module	pval	padj	log2err	ES	NES	size	GeneRatio	Expression
Upper respiratory	Loss of smell vs. no loss of smell	Leukotriene and Prostaglandin Inflammation	0.248834	0.248834	0.104733	-0.455608	-1.19464	12	0.333333	Unchanged
Upper respiratory	Loss of smell vs. no loss of smell	Angiotensin System	0.151899	0.15443	0.140406	-0.520184	-1.3213	11	0.454545	Unchanged
Upper respiratory	Loss of smell vs. no loss of smell	PPAR Signaling	0.12605	0.130323	0.160801	-0.61311	-1.36649	7	0.285714	Unchanged
Upper respiratory	Loss of smell vs. no loss of smell	Type III Interferon Signaling	0.122689	0.129035	0.16318	-0.61973	-1.38124	7	0.714286	Unchanged
Upper respiratory	Loss of smell vs. no loss of smell	Autophagy	0.0881459	0.0943316	0.184706	-0.513988	-1.39817	14	0.5	Unchanged
Upper respiratory	Loss of smell vs. no loss of smell	IL-17 Signaling	0.0794603	0.0881287	0.193813	-0.508816	-1.42954	16	0.5	Unchanged
Upper respiratory	Loss of smell vs. no loss of smell	ALPK1 Signaling	0.0840336	0.0915366	0.199915	-0.643651	-1.43456	7	0.428571	Unchanged
Upper respiratory	Loss of smell vs. no loss of smell	Proteotoxic Stress	0.0371471	0.0419625	0.287857	-0.465893	-1.48822	28	0.785714	Down-regulated
Upper respiratory	Loss of smell vs. no loss of smell	TGF-beta Signaling	0.0112096	0.0134075	0.38073	-0.507476	-1.61085	27	0.407407	Down-regulated
Upper respiratory	Loss of smell vs. no loss of smell	MAPK Signaling	0.0124674	0.0146252	0.38073	-0.548403	-1.63412	21	0.428571	Down-regulated
Upper respiratory	Loss of smell vs. no loss of smell	NK Activity	0.00942857	0.0119821	0.38073	-0.525681	-1.63851	25	0.56	Down-regulated
Upper respiratory	Loss of smell vs. no loss of smell	Tissue Stress	0.0070553	0.00935595	0.407018	-0.786187	-1.66555	6	0.666667	Down-regulated
Upper respiratory	Loss of smell vs. no loss of smell	Immune Memory	0.0109465	0.0133547	0.38073	-0.747507	-1.66603	7	0.714286	Down-regulated
Upper respiratory	Loss of smell vs. no loss of smell	TH9 Differentiation	0.0102904	0.0128105	0.38073	-0.698897	-1.67686	9	0.555556	Down-regulated
Upper respiratory	Loss of smell vs. no loss of smell	Virus-Host Interaction	0.0163312	0.0187963	0.352488	-0.627762	-1.69168	13	0.538462	Down-regulated
Upper respiratory	Loss of smell vs. no loss of smell	NO Signaling	0.00745597	0.0096769	0.407018	-0.711299	-1.70662	9	0.555556	Down-regulated
Upper respiratory	Loss of smell vs. no loss of smell	Cytotoxicity	0.00653676	0.00886095	0.407018	-0.676162	-1.71749	11	0.727273	Down-regulated
Upper respiratory	Loss of smell vs. no loss of smell	Apoptosis	0.00332439	0.0050697	0.431708	-0.543475	-1.72512	27	0.333333	Down-regulated
Upper respiratory	Loss of smell vs. no loss of smell	Host Susceptibility	0.00483189	0.00669875	0.407018	-0.569895	-1.73993	24	0.458333	Down-regulated
Upper respiratory	Loss of smell vs. no loss of smell	Interferon Response Genes	0.00427117	0.00620337	0.407018	-0.571265	-1.7402	23	0.652174	Down-regulated
Upper respiratory	Loss of smell vs. no loss of smell	RNA Sensing	0.0019364	0.00310843	0.45506	-0.494539	-1.75641	45	0.488889	Down-regulated
Upper respiratory	Loss of smell vs. no loss of smell	Inflammasomes	0.00359913	0.0053548	0.431708	-0.592324	-1.77572	22	0.5	Down-regulated
Upper respiratory	Loss of smell vs. no loss of smell	Treg Differentiation	0.00469975	0.00666709	0.407018	-0.655317	-1.78262	14	0.642857	Down-regulated
Upper respiratory	Loss of smell vs. no loss of smell	IL-1 Signaling	0.000971987	0.00174386	0.477271	-0.532639	-1.8353	38	0.394737	Down-regulated
Upper respiratory	Loss of smell vs. no loss of smell	IL-6 Signaling	0.00243033	0.00380129	0.431708	-0.664706	-1.84049	15	0.533333	Down-regulated
Upper respiratory	Loss of smell vs. no loss of smell	TCR Signaling	9.08628e-05	0.000197951	0.538434	-0.470045	-1.84276	82	0.365854	Down-regulated
Upper respiratory	Loss of smell vs. no loss of smell	Immune Exhaustion	0.00110649	0.00192845	0.45506	-0.656106	-1.84336	16	0.5	Down-regulated
Upper respiratory	Loss of smell vs. no loss of smell	Lymphocyte Trafficking	0.00143532	0.00238759	0.45506	-0.619538	-1.8573	22	0.5	Down-regulated
Upper respiratory	Loss of smell vs. no loss of smell	TH1 Differentiation	0.00144821	0.00238759	0.45506	-0.645552	-1.86199	18	0.722222	Down-regulated
Upper respiratory	Loss of smell vs. no loss of smell	Host Defense Peptides	0.000848627	0.00156868	0.477271	-0.74743	-1.89852	11	0.545455	Down-regulated
Upper respiratory	Loss of smell vs. no loss of smell	Glycan Sensing	0.000327606	0.000624499	0.498493	-0.558074	-1.92295	38	0.421053	Down-regulated
Upper respiratory	Loss of smell vs. no loss of smell	Lysosome	0.000258447	0.000508556	0.498493	-0.638596	-1.94968	24	0.458333	Down-regulated
Upper respiratory	Loss of smell vs. no loss of smell	IL-2 Signaling	7.09805e-05	0.000160363	0.538434	-0.692767	-2.0282	20	0.65	Down-regulated
Upper respiratory	Loss of smell vs. no loss of smell	TH17 Differentiation	6.32755e-05	0.000148454	0.538434	-0.619106	-2.03692	32	0.6875	Down-regulated
Upper respiratory	Loss of smell vs. no loss of smell	TH2 Differentiation	0.000169126	0.00034389	0.518848	-0.737549	-2.04218	15	0.8	Down-regulated
Upper respiratory	Loss of smell vs. no loss of smell	T-cell Costimulation	3.49931e-05	8.89407e-05	0.557332	-0.655594	-2.04344	25	0.6	Down-regulated
Upper respiratory	Loss of smell vs. no loss of smell	Oxidative Stress Response	3.01529e-05	7.99707e-05	0.57561	-0.582479	-2.05024	43	0.534884	Down-regulated
Upper respiratory	Loss of smell vs. no loss of smell	MHC Class II Antigen Presentation	0.000108544	0.000228317	0.538434	-0.747763	-2.07046	15	0.8	Down-regulated
Upper respiratory	Loss of smell vs. no loss of smell	DNA Sensing	4.80769e-05	0.000117308	0.557332	-0.619391	-2.07626	34	0.588235	Down-regulated
Upper respiratory	Loss of smell vs. no loss of smell	Complement System	1.11797e-05	3.09982e-05	0.593325	-0.715074	-2.13077	21	0.428571	Down-regulated
Upper respiratory	Loss of smell vs. no loss of smell	Type I Interferon Signaling	6.84771e-07	2.08855e-06	0.659444	-0.582565	-2.16362	59	0.576271	Down-regulated
Upper respiratory	Loss of smell vs. no loss of smell	Myeloid Inflammation	1.28157e-06	3.72267e-06	0.643552	-0.707006	-2.20369	25	0.56	Down-regulated
Upper respiratory	Loss of smell vs. no loss of smell	Phagocytosis	3.98919e-07	1.35189e-06	0.674963	-0.72295	-2.25338	25	0.56	Down-regulated
Upper respiratory	Loss of smell vs. no loss of smell	BCR Signaling	5.81474e-08	2.53357e-07	0.719513	-0.615594	-2.25556	53	0.54717	Down-regulated
Upper respiratory	Loss of smell vs. no loss of smell	MHC Class I Antigen Presentation	4.46838e-07	1.43459e-06	0.674963	-0.685842	-2.2885	33	0.727273	Down-regulated
Upper respiratory	Loss of smell vs. no loss of smell	Coagulation	2.99909e-07	1.07614e-06	0.674963	-0.689776	-2.30162	33	0.636364	Down-regulated
Upper respiratory	Loss of smell vs. no loss of smell	JAK-STAT Signaling	1.31391e-07	5.00927e-07	0.690132	-0.651494	-2.31385	45	0.4	Down-regulated
Upper respiratory	Loss of smell vs. no loss of smell	Mononuclear Cell Migration	4.35828e-08	2.04504e-07	0.719513	-0.661233	-2.32744	43	0.465116	Down-regulated
Upper respiratory	Loss of smell vs. no loss of smell	TNF Signaling	6.73869e-09	3.4255e-08	0.761461	-0.616335	-2.34109	67	0.537313	Down-regulated
Upper respiratory	Loss of smell vs. no loss of smell	HIF1A Signaling	7.71285e-08	3.13656e-07	0.704976	-0.80668	-2.3581	19	0.526316	Down-regulated
Upper respiratory	Loss of smell vs. no loss of smell	TLR Signaling	6.85261e-10	4.18009e-09	0.801216	-0.616159	-2.36185	71	0.521127	Down-regulated
Upper respiratory	Loss of smell vs. no loss of smell	NLR Signaling	1.58578e-11	1.38189e-10	0.863415	-0.614454	-2.41254	83	0.518072	Down-regulated
Upper respiratory	Loss of smell vs. no loss of smell	NF-kappaB Signaling	4.47276e-11	3.03154e-10	0.851339	-0.640813	-2.44327	68	0.529412	Down-regulated
Upper respiratory	Loss of smell vs. no loss of smell	Type II Interferon Signaling	9.42694e-10	5.22767e-09	0.788187	-0.721425	-2.47165	37	0.810811	Down-regulated
Upper respiratory	Loss of smell vs. no loss of smell	Chemokine Signaling	2.84474e-11	2.16911e-10	0.863415	-0.667309	-2.51336	62	0.451613	Down-regulated
Upper respiratory	Loss of smell vs. no loss of smell	Homeostasis	6.09037e-26	7.43025e-25	1.31889	-0.565778	-2.56355	269	0.434944	Down-regulated
Upper respiratory	Loss of smell vs. no loss of smell	Interferon Response	1.29612e-30	2.63545e-29	1.43903	-0.606847	-2.72555	248	0.53629	Down-regulated
Upper respiratory	Loss of smell vs. no loss of smell	Other Interleukin Signaling	4.7717e-17	4.85123e-16	1.06721	-0.724251	-2.7614	68	0.632353	Down-regulated
Upper respiratory	Loss of smell vs. no loss of smell	Adaptive Immune Response	1e-50	3.05e-49		-0.606105	-2.81958	416	0.509615	Down-regulated
Upper respiratory	Loss of smell vs. no loss of smell	Innate Immune Cell Activation	1e-50	3.05e-49		-0.609917	-2.85913	491	0.505092	Down-regulated
Upper respiratory	Loss of smell vs. no loss of smell	Myeloid Activation	1.07123e-29	1.63363e-28	1.41728	-0.683171	-2.89748	152	0.651316	Down-regulated

## Sheet: Dysgeusia
Supplementary Data 6. Output from age-adjusted gene set enrichment analysis of immune modules in upper respiratory samples from SARS-CoV-2-infected participants by symptom presence
Sample Type	Comparison	Gene Module	pval	padj	log2err	ES	NES	size	GeneRatio	Expression
Upper respiratory	Loss of taste vs. no loss of taste	Angiotensin System	0.633117	0.633117	0.0571259	-0.340412	-0.863468	11	0.272727	Unchanged
Upper respiratory	Loss of taste vs. no loss of taste	Leukotriene and Prostaglandin Inflammation	0.38961	0.396104	0.0813027	-0.414077	-1.07501	12	0.166667	Unchanged
Upper respiratory	Loss of taste vs. no loss of taste	IL-17 Signaling	0.261364	0.272361	0.104344	-0.421628	-1.16341	16	0.5	Unchanged
Upper respiratory	Loss of taste vs. no loss of taste	PPAR Signaling	0.263432	0.272361	0.107972	-0.538935	-1.19289	7	0.285714	Unchanged
Upper respiratory	Loss of taste vs. no loss of taste	Proteotoxic Stress	0.107413	0.117003	0.165657	-0.415041	-1.33388	28	0.607143	Unchanged
Upper respiratory	Loss of taste vs. no loss of taste	Autophagy	0.116393	0.124561	0.165657	-0.512996	-1.37245	14	0.5	Unchanged
Upper respiratory	Loss of taste vs. no loss of taste	Type III Interferon Signaling	0.0814558	0.0903419	0.206588	-0.647634	-1.43349	7	0.714286	Unchanged
Upper respiratory	Loss of taste vs. no loss of taste	TGF-beta Signaling	0.0473282	0.0534634	0.257206	-0.476819	-1.51948	27	0.407407	Unchanged
Upper respiratory	Loss of taste vs. no loss of taste	NO Signaling	0.0446735	0.0514167	0.282013	-0.645747	-1.53696	9	0.333333	Unchanged
Upper respiratory	Loss of taste vs. no loss of taste	TH9 Differentiation	0.024806	0.0290993	0.352488	-0.658732	-1.56787	9	0.555556	Down-regulated
Upper respiratory	Loss of taste vs. no loss of taste	Cytotoxicity	0.0163937	0.0196082	0.352488	-0.635267	-1.61138	11	0.545455	Down-regulated
Upper respiratory	Loss of taste vs. no loss of taste	Virus-Host Interaction	0.0133179	0.0165794	0.38073	-0.619716	-1.62328	13	0.615385	Down-regulated
Upper respiratory	Loss of taste vs. no loss of taste	Host Susceptibility	0.011206	0.014241	0.38073	-0.532674	-1.64636	24	0.458333	Down-regulated
Upper respiratory	Loss of taste vs. no loss of taste	MAPK Signaling	0.0144668	0.0176495	0.38073	-0.553263	-1.65842	21	0.428571	Down-regulated
Upper respiratory	Loss of taste vs. no loss of taste	TH1 Differentiation	0.00383431	0.00519763	0.431708	-0.596663	-1.71246	18	0.666667	Down-regulated
Upper respiratory	Loss of taste vs. no loss of taste	Immune Memory	0.00324141	0.00459828	0.431708	-0.780265	-1.72706	7	0.714286	Down-regulated
Upper respiratory	Loss of taste vs. no loss of taste	Apoptosis	0.00443857	0.0057607	0.407018	-0.542355	-1.72833	27	0.407407	Down-regulated
Upper respiratory	Loss of taste vs. no loss of taste	ALPK1 Signaling	0.00317754	0.00459828	0.431708	-0.78179	-1.73043	7	0.571429	Down-regulated
Upper respiratory	Loss of taste vs. no loss of taste	Tissue Stress	0.00147171	0.00236248	0.45506	-0.831692	-1.7478	6	0.666667	Down-regulated
Upper respiratory	Loss of taste vs. no loss of taste	Lymphocyte Trafficking	0.00355887	0.00493388	0.431708	-0.582816	-1.76611	22	0.5	Down-regulated
Upper respiratory	Loss of taste vs. no loss of taste	IL-6 Signaling	0.00237909	0.00362812	0.431708	-0.663571	-1.79138	15	0.6	Down-regulated
Upper respiratory	Loss of taste vs. no loss of taste	NK Activity	0.00424001	0.00562263	0.407018	-0.573706	-1.79327	25	0.44	Down-regulated
Upper respiratory	Loss of taste vs. no loss of taste	TCR Signaling	0.000199057	0.00040475	0.518848	-0.456572	-1.79759	82	0.439024	Down-regulated
Upper respiratory	Loss of taste vs. no loss of taste	Interferon Response Genes	0.00321669	0.00459828	0.431708	-0.594336	-1.81615	23	0.608696	Down-regulated
Upper respiratory	Loss of taste vs. no loss of taste	Immune Exhaustion	0.00157046	0.00245636	0.45506	-0.663354	-1.83041	16	0.4375	Down-regulated
Upper respiratory	Loss of taste vs. no loss of taste	MHC Class II Antigen Presentation	0.00101783	0.00167805	0.45506	-0.68209	-1.84137	15	0.733333	Down-regulated
Upper respiratory	Loss of taste vs. no loss of taste	IL-1 Signaling	0.000729432	0.00130869	0.477271	-0.53644	-1.84174	38	0.421053	Down-regulated
Upper respiratory	Loss of taste vs. no loss of taste	Treg Differentiation	0.000909292	0.00154075	0.477271	-0.701229	-1.87604	14	0.714286	Down-regulated
Upper respiratory	Loss of taste vs. no loss of taste	RNA Sensing	0.000296237	0.000564702	0.498493	-0.540088	-1.91752	45	0.466667	Down-regulated
Upper respiratory	Loss of taste vs. no loss of taste	Myeloid Inflammation	0.000821129	0.00143111	0.477271	-0.620637	-1.93997	25	0.48	Down-regulated
Upper respiratory	Loss of taste vs. no loss of taste	Host Defense Peptides	0.000226586	0.000445863	0.518848	-0.770278	-1.95384	11	0.818182	Down-regulated
Upper respiratory	Loss of taste vs. no loss of taste	TH2 Differentiation	0.000169936	0.000357451	0.518848	-0.724629	-1.95621	15	0.8	Down-regulated
Upper respiratory	Loss of taste vs. no loss of taste	TH17 Differentiation	0.000122329	0.000276374	0.518848	-0.593824	-1.96067	32	0.625	Down-regulated
Upper respiratory	Loss of taste vs. no loss of taste	Complement System	0.000315808	0.000583766	0.498493	-0.66365	-1.98931	21	0.571429	Down-regulated
Upper respiratory	Loss of taste vs. no loss of taste	Inflammasomes	0.000129681	0.000282519	0.518848	-0.666041	-2.0183	22	0.454545	Down-regulated
Upper respiratory	Loss of taste vs. no loss of taste	Oxidative Stress Response	2.65555e-05	6.74952e-05	0.57561	-0.578406	-2.03808	43	0.488372	Down-regulated
Upper respiratory	Loss of taste vs. no loss of taste	T-cell Costimulation	8.18228e-05	0.000191969	0.538434	-0.665108	-2.07897	25	0.76	Down-regulated
Upper respiratory	Loss of taste vs. no loss of taste	IL-2 Signaling	6.43755e-05	0.000157076	0.538434	-0.706919	-2.08857	20	0.7	Down-regulated
Upper respiratory	Loss of taste vs. no loss of taste	JAK-STAT Signaling	6.26827e-06	1.73802e-05	0.610527	-0.600341	-2.13144	45	0.377778	Down-regulated
Upper respiratory	Loss of taste vs. no loss of taste	DNA Sensing	5.64344e-06	1.63929e-05	0.610527	-0.640374	-2.13166	34	0.529412	Down-regulated
Upper respiratory	Loss of taste vs. no loss of taste	MHC Class I Antigen Presentation	3.44807e-06	1.05166e-05	0.627257	-0.650659	-2.16333	33	0.757576	Down-regulated
Upper respiratory	Loss of taste vs. no loss of taste	Phagocytosis	1.5056e-05	3.99312e-05	0.593325	-0.693803	-2.16867	25	0.6	Down-regulated
Upper respiratory	Loss of taste vs. no loss of taste	HIF1A Signaling	2.86909e-06	9.21129e-06	0.627257	-0.749952	-2.18126	19	0.578947	Down-regulated
Upper respiratory	Loss of taste vs. no loss of taste	Coagulation	1.0846e-06	3.6756e-06	0.643552	-0.669127	-2.22473	33	0.69697	Down-regulated
Upper respiratory	Loss of taste vs. no loss of taste	Mononuclear Cell Migration	5.78519e-07	2.07586e-06	0.659444	-0.6365	-2.24278	43	0.465116	Down-regulated
Upper respiratory	Loss of taste vs. no loss of taste	TNF Signaling	6.84677e-08	2.98323e-07	0.704976	-0.590842	-2.24793	67	0.552239	Down-regulated
Upper respiratory	Loss of taste vs. no loss of taste	Lysosome	5.45769e-07	2.07586e-06	0.659444	-0.728832	-2.25263	24	0.5	Down-regulated
Upper respiratory	Loss of taste vs. no loss of taste	Type I Interferon Signaling	2.1018e-08	9.8623e-08	0.733762	-0.609069	-2.27071	59	0.610169	Down-regulated
Upper respiratory	Loss of taste vs. no loss of taste	Glycan Sensing	1.21829e-07	4.95439e-07	0.690132	-0.665985	-2.2865	38	0.578947	Down-regulated
Upper respiratory	Loss of taste vs. no loss of taste	BCR Signaling	1.12388e-08	5.71305e-08	0.74774	-0.635175	-2.3079	53	0.566038	Down-regulated
Upper respiratory	Loss of taste vs. no loss of taste	TLR Signaling	6.46242e-10	3.94208e-09	0.801216	-0.614705	-2.34999	71	0.521127	Down-regulated
Upper respiratory	Loss of taste vs. no loss of taste	Type II Interferon Signaling	5.86933e-09	3.25481e-08	0.761461	-0.712407	-2.43462	37	0.810811	Down-regulated
Upper respiratory	Loss of taste vs. no loss of taste	Chemokine Signaling	3.59093e-10	2.43385e-09	0.814036	-0.651189	-2.43772	62	0.451613	Down-regulated
Upper respiratory	Loss of taste vs. no loss of taste	NLR Signaling	4.86215e-12	4.23702e-11	0.887075	-0.621291	-2.44948	83	0.542169	Down-regulated
Upper respiratory	Loss of taste vs. no loss of taste	NF-kappaB Signaling	1.55514e-11	1.18579e-10	0.863415	-0.652478	-2.49513	68	0.514706	Down-regulated
Upper respiratory	Loss of taste vs. no loss of taste	Homeostasis	2.6632e-26	3.24911e-25	1.32672	-0.567746	-2.58613	269	0.468401	Down-regulated
Upper respiratory	Loss of taste vs. no loss of taste	Other Interleukin Signaling	4.72485e-14	4.8036e-13	0.965328	-0.685365	-2.6209	68	0.588235	Down-regulated
Upper respiratory	Loss of taste vs. no loss of taste	Interferon Response	1.63807e-31	3.33073e-30	1.46045	-0.607472	-2.73613	248	0.53629	Down-regulated
Upper respiratory	Loss of taste vs. no loss of taste	Adaptive Immune Response	1.17449e-44	3.58219e-43	1.73878	-0.587026	-2.76531	416	0.509615	Down-regulated
Upper respiratory	Loss of taste vs. no loss of taste	Innate Immune Cell Activation	1e-50	6.1e-49		-0.601611	-2.85625	491	0.541752	Down-regulated
Upper respiratory	Loss of taste vs. no loss of taste	Myeloid Activation	4.9057e-30	7.48119e-29	1.42456	-0.684202	-2.92756	152	0.710526	Down-regulated
