# Supplementary material for: Age-associated differences in mucosal and systemic host responses to SARS-CoV-2 infection
Source: Nat Commun. 2025 Mar 10;16:2383. doi: 10.1038/s41467-025-57655-3 (PMC11894178; doi:10.1038/s41467-025-57655-3)
Supplement: Supplementary file 9 — Supplementary Data 7 [file 41467_2025_57655_MOESM9_ESM.xlsx]

## Sheet: Fever
Supplementary Data 7. Output from age-adjusted gene set enrichment analysis of immune modules in peripheral blood samples from SARS-CoV-2-infected participants by symptom presence
Sample Type	Comparison	Gene Module	pval	padj	log2err	ES	NES	size	GeneRatio	Expression
Peripheral blood	Fever vs. no fever	Myeloid Activation	4.45998e-07	9.06863e-06	0.674963	0.392853	1.98129	153	0.379085	Up-regulated
Peripheral blood	Fever vs. no fever	Phagocytosis	0.00321835	0.023924	0.431708	0.537263	1.86652	24	0.5	Up-regulated
Peripheral blood	Fever vs. no fever	TH1 Differentiation	0.00352977	0.023924	0.431708	0.578478	1.82691	17	0.294118	Up-regulated
Peripheral blood	Fever vs. no fever	NK Activity	0.00276189	0.023924	0.431708	0.501992	1.80992	28	0.392857	Up-regulated
Peripheral blood	Fever vs. no fever	Lymphocyte Trafficking	0.00653317	0.028466	0.407018	0.539399	1.7815	20	0.5	Up-regulated
Peripheral blood	Fever vs. no fever	MHC Class I Antigen Presentation	0.00418785	0.0255459	0.407018	0.473748	1.76498	33	0.454545	Up-regulated
Peripheral blood	Fever vs. no fever	TCR Signaling	0.00195041	0.0198291	0.45506	0.390686	1.74747	83	0.301205	Up-regulated
Peripheral blood	Fever vs. no fever	NF-kappaB Signaling	0.00145954	0.0178063	0.45506	0.400938	1.7331	66	0.454545	Up-regulated
Peripheral blood	Fever vs. no fever	Adaptive Immune Response	4.21382e-07	9.06863e-06	0.674963	0.302253	1.72841	390	0.34359	Up-regulated
Peripheral blood	Fever vs. no fever	Glycan Sensing	0.00584084	0.028466	0.407018	0.448486	1.7281	38	0.447368	Up-regulated
Peripheral blood	Fever vs. no fever	Innate Immune Cell Activation	8.34739e-08	5.09191e-06	0.704976	0.295929	1.70983	473	0.338266	Up-regulated
Peripheral blood	Fever vs. no fever	Coagulation	0.00653308	0.028466	0.407018	0.462025	1.69384	31	0.451613	Up-regulated
Peripheral blood	Fever vs. no fever	Homeostasis	0.000805333	0.0122813	0.477271	0.27844	1.51859	262	0.312977	Up-regulated
Peripheral blood	Fever vs. no fever	DNA Sensing	0.0300256	0.114473	0.352488	0.408895	1.5151	32	0.5	Unchanged
Peripheral blood	Fever vs. no fever	Type I Interferon Signaling	0.0233317	0.0948823	0.352488	0.339963	1.4422	60	0.416667	Unchanged
Peripheral blood	Fever vs. no fever	Treg Differentiation	0.113379	0.342639	0.199915	0.470861	1.39199	14	0.5	Unchanged
Peripheral blood	Fever vs. no fever	Interferon Response	0.0054959	0.028466	0.407018	0.25778	1.38684	244	0.282787	Up-regulated
Peripheral blood	Fever vs. no fever	TH9 Differentiation	0.136161	0.342639	0.179782	0.532606	1.35893	9	0.444444	Unchanged
Peripheral blood	Fever vs. no fever	Interferon Response Genes	0.0791209	0.283904	0.237794	0.391433	1.35819	23	0.565217	Unchanged
Peripheral blood	Fever vs. no fever	HIF1A Signaling	0.114719	0.342639	0.193813	0.421513	1.33119	17	0.764706	Unchanged
Peripheral blood	Fever vs. no fever	Virus-Host Interaction	0.150901	0.342639	0.170932	0.471884	1.32154	12	0.5	Unchanged
Peripheral blood	Fever vs. no fever	Inflammasomes	0.1	0.338889	0.2114	0.38618	1.31961	22	0.318182	Unchanged
Peripheral blood	Fever vs. no fever	IL-17 Signaling	0.151927	0.342639	0.170932	0.444583	1.31431	14	0.357143	Unchanged
Peripheral blood	Fever vs. no fever	T-cell Costimulation	0.143836	0.342639	0.176694	0.366223	1.27231	24	0.458333	Unchanged
Peripheral blood	Fever vs. no fever	Lysosome	0.137529	0.342639	0.183024	0.361899	1.2701	25	0.48	Unchanged
Peripheral blood	Fever vs. no fever	Host Susceptibility	0.14	0.342639	0.176694	0.371033	1.26785	22	0.363636	Unchanged
Peripheral blood	Fever vs. no fever	TH17 Differentiation	0.130435	0.342639	0.186433	0.342003	1.23895	29	0.413793	Unchanged
Peripheral blood	Fever vs. no fever	BCR Signaling	0.157277	0.342639	0.170932	0.291771	1.20903	53	0.226415	Unchanged
Peripheral blood	Fever vs. no fever	TH2 Differentiation	0.226757	0.4462	0.137251	0.407686	1.20523	14	0.357143	Unchanged
Peripheral blood	Fever vs. no fever	Other Interleukin Signaling	0.164319	0.345637	0.166934	0.278193	1.19524	64	0.25	Unchanged
Peripheral blood	Fever vs. no fever	MAPK Signaling	0.197778	0.402148	0.146416	0.348489	1.19082	22	0.363636	Unchanged
Peripheral blood	Fever vs. no fever	RNA Sensing	0.25	0.476562	0.130106	0.278088	1.11646	45	0.311111	Unchanged
Peripheral blood	Fever vs. no fever	Immune Memory	0.349776	0.547085	0.106323	0.470212	1.11162	7	0.428571	Unchanged
Peripheral blood	Fever vs. no fever	Cytotoxicity	0.310658	0.512165	0.114751	0.401854	1.09666	11	0.545455	Unchanged
Peripheral blood	Fever vs. no fever	Oxidative Stress Response	0.3	0.512165	0.11725	0.275372	1.0964	43	0.325581	Unchanged
Peripheral blood	Fever vs. no fever	Complement System	0.339286	0.544643	0.107972	0.336649	1.09565	19	0.631579	Unchanged
Peripheral blood	Fever vs. no fever	TLR Signaling	0.288732	0.512165	0.122108	0.246646	1.08724	73	0.219178	Unchanged
Peripheral blood	Fever vs. no fever	Chemokine Signaling	0.305164	0.512165	0.118288	0.261514	1.08365	53	0.320755	Unchanged
Peripheral blood	Fever vs. no fever	Autophagy	0.485261	0.704784	0.0875697	0.336606	0.995097	14	0.285714	Unchanged
Peripheral blood	Fever vs. no fever	Angiotensin System	0.52459	0.744186	0.0850427	0.368042	0.958501	10	0.3	Unchanged
Peripheral blood	Fever vs. no fever	NLR Signaling	0.581907	0.788807	0.0817516	0.210489	0.944007	84	0.261905	Unchanged
Peripheral blood	Fever vs. no fever	TNF Signaling	0.651765	0.845907	0.0738053	0.208128	0.893961	65	0.307692	Unchanged
Peripheral blood	Fever vs. no fever	Type II Interferon Signaling	0.77931	0.896942	0.0637845	0.213107	0.808768	36	0.25	Unchanged
Peripheral blood	Fever vs. no fever	Immune Exhaustion	0.760776	0.896942	0.0618406	0.255159	0.791614	16	0.3125	Unchanged
Peripheral blood	Fever vs. no fever	JAK-STAT Signaling	0.880562	0.959184	0.0588438	0.190809	0.745801	40	0.2	Unchanged
Peripheral blood	Fever vs. no fever	Mononuclear Cell Migration	0.901869	0.963893	0.0576091	0.193904	0.710878	31	0.225806	Unchanged
Peripheral blood	Fever vs. no fever	Proteotoxic Stress	0.938215	0.966404	0.054794	0.188935	0.681203	28	0.285714	Unchanged
Peripheral blood	Fever vs. no fever	ALPK1 Signaling	0.840807	0.94784	0.0589694	0.286317	0.676881	7	0.571429	Unchanged
Peripheral blood	Fever vs. no fever	IL-2 Signaling	0.950562	0.966404	0.0533478	0.201045	0.664002	20	0.55	Unchanged
Peripheral blood	Fever vs. no fever	Tissue Stress	0.916488	0.963893	0.052805	0.296034	0.624948	5	0.6	Unchanged
Peripheral blood	Fever vs. no fever	PPAR Signaling	0.992806	0.992806	0.0411544	-0.221972	-0.504909	7	0.571429	Unchanged
Peripheral blood	Fever vs. no fever	IL-6 Signaling	0.85461	0.94784	0.0473534	-0.25784	-0.713303	13	0.153846	Unchanged
Peripheral blood	Fever vs. no fever	Type III Interferon Signaling	0.736559	0.896942	0.0546808	-0.330693	-0.788025	8	0.25	Unchanged
Peripheral blood	Fever vs. no fever	Host Defense Peptides	0.755793	0.896942	0.0532386	-0.279963	-0.791734	14	0.5	Unchanged
Peripheral blood	Fever vs. no fever	TGF-beta Signaling	0.767888	0.896942	0.0515309	-0.238813	-0.802283	25	0.16	Unchanged
Peripheral blood	Fever vs. no fever	IL-1 Signaling	0.668412	0.84944	0.0579755	-0.240784	-0.869768	34	0.205882	Unchanged
Peripheral blood	Fever vs. no fever	Apoptosis	0.645105	0.845907	0.0597318	-0.254606	-0.876286	27	0.296296	Unchanged
Peripheral blood	Fever vs. no fever	NO Signaling	0.55914	0.775171	0.0678338	-0.37986	-0.905187	8	0.125	Unchanged
Peripheral blood	Fever vs. no fever	MHC Class II Antigen Presentation	0.422939	0.629251	0.0822055	-0.355427	-1.01842	15	0.266667	Unchanged
Peripheral blood	Fever vs. no fever	Leukotriene and Prostaglandin Inflammation	0.421986	0.629251	0.0817516	-0.369201	-1.02138	13	0.461538	Unchanged
Peripheral blood	Fever vs. no fever	Myeloid Inflammation	0.282723	0.512165	0.103958	-0.343599	-1.15431	25	0.28	Unchanged

## Sheet: Cough
Supplementary Data 7. Output from age-adjusted gene set enrichment analysis of immune modules in peripheral blood samples from SARS-CoV-2-infected participants by symptom presence
Sample Type	Comparison	Gene Module	pval	padj	log2err	ES	NES	size	GeneRatio	Expression
Peripheral blood	Cough vs. no cough	DNA Sensing	1.62108e-05	0.000197772	0.57561	0.60036	2.18945	32	0.59375	Up-regulated
Peripheral blood	Cough vs. no cough	Type I Interferon Signaling	9.49313e-06	0.00014477	0.593325	0.503179	2.11819	60	0.683333	Up-regulated
Peripheral blood	Cough vs. no cough	NF-kappaB Signaling	3.43895e-05	0.000349626	0.557332	0.482059	2.08768	66	0.348485	Up-regulated
Peripheral blood	Cough vs. no cough	Glycan Sensing	0.000135651	0.0011821	0.518848	0.539631	2.07144	38	0.368421	Up-regulated
Peripheral blood	Cough vs. no cough	MHC Class I Antigen Presentation	0.000520609	0.00396964	0.477271	0.525291	1.93899	33	0.727273	Up-regulated
Peripheral blood	Cough vs. no cough	Interferon Response Genes	0.00192548	0.0110819	0.45506	0.564203	1.90113	23	0.782609	Up-regulated
Peripheral blood	Cough vs. no cough	HIF1A Signaling	0.00441291	0.0168242	0.407018	0.608762	1.88802	17	0.647059	Up-regulated
Peripheral blood	Cough vs. no cough	Phagocytosis	0.00250555	0.0117568	0.431708	0.552089	1.88594	24	0.625	Up-regulated
Peripheral blood	Cough vs. no cough	Interferon Response	2.22805e-07	1.16909e-05	0.690132	0.349169	1.86848	244	0.471311	Up-regulated
Peripheral blood	Cough vs. no cough	Lymphocyte Trafficking	0.0039911	0.0162305	0.407018	0.549164	1.79165	20	0.55	Up-regulated
Peripheral blood	Cough vs. no cough	TCR Signaling	0.000828882	0.00561798	0.477271	0.390237	1.74886	83	0.518072	Up-regulated
Peripheral blood	Cough vs. no cough	Adaptive Immune Response	3.83307e-07	1.16909e-05	0.674963	0.302533	1.70216	390	0.364103	Up-regulated
Peripheral blood	Cough vs. no cough	Type II Interferon Signaling	0.0127812	0.0433139	0.38073	0.43525	1.65215	36	0.583333	Up-regulated
Peripheral blood	Cough vs. no cough	RNA Sensing	0.00936565	0.0336062	0.38073	0.410509	1.61937	45	0.466667	Up-regulated
Peripheral blood	Cough vs. no cough	Treg Differentiation	0.0233762	0.0750499	0.352488	0.554794	1.61244	14	0.571429	Unchanged
Peripheral blood	Cough vs. no cough	Innate Immune Cell Activation	1.74078e-06	3.53958e-05	0.643552	0.282062	1.61216	473	0.298097	Up-regulated
Peripheral blood	Cough vs. no cough	NLR Signaling	0.00349248	0.0152172	0.431708	0.357114	1.60316	84	0.511905	Up-regulated
Peripheral blood	Cough vs. no cough	Myeloid Activation	0.00218005	0.0110819	0.431708	0.30719	1.53503	153	0.470588	Up-regulated
Peripheral blood	Cough vs. no cough	Inflammasomes	0.0547004	0.145075	0.321776	0.461804	1.5348	22	0.318182	Unchanged
Peripheral blood	Cough vs. no cough	NK Activity	0.0536481	0.145075	0.287857	0.399721	1.42646	28	0.321429	Unchanged
Peripheral blood	Cough vs. no cough	JAK-STAT Signaling	0.0676723	0.172	0.287805	0.364431	1.41424	40	0.25	Unchanged
Peripheral blood	Cough vs. no cough	IL-2 Signaling	0.0818966	0.185026	0.231127	0.424765	1.38579	20	0.55	Unchanged
Peripheral blood	Cough vs. no cough	Immune Memory	0.127119	0.267387	0.181383	0.589905	1.36787	7	0.428571	Unchanged
Peripheral blood	Cough vs. no cough	T-cell Costimulation	0.124197	0.267387	0.184706	0.379092	1.29498	24	0.416667	Unchanged
Peripheral blood	Cough vs. no cough	TNF Signaling	0.070615	0.172301	0.257206	0.300652	1.29413	65	0.430769	Unchanged
Peripheral blood	Cough vs. no cough	Virus-Host Interaction	0.161987	0.318749	0.160801	0.459273	1.28331	12	0.416667	Unchanged
Peripheral blood	Cough vs. no cough	Complement System	0.152655	0.310398	0.168238	0.39939	1.28136	19	0.526316	Unchanged
Peripheral blood	Cough vs. no cough	TLR Signaling	0.0788288	0.184945	0.24134	0.290058	1.27466	73	0.315068	Unchanged
Peripheral blood	Cough vs. no cough	TH1 Differentiation	0.169265	0.320378	0.159647	0.406497	1.26071	17	0.588235	Unchanged
Peripheral blood	Cough vs. no cough	Homeostasis	0.0451517	0.131155	0.321776	0.231819	1.25509	262	0.412214	Unchanged
Peripheral blood	Cough vs. no cough	TH2 Differentiation	0.206897	0.360591	0.140406	0.419926	1.22046	14	0.357143	Unchanged
Peripheral blood	Cough vs. no cough	TH17 Differentiation	0.178571	0.320378	0.15017	0.335815	1.21069	29	0.517241	Unchanged
Peripheral blood	Cough vs. no cough	TH9 Differentiation	0.285088	0.424155	0.118288	0.468376	1.17281	9	0.555556	Unchanged
Peripheral blood	Cough vs. no cough	Oxidative Stress Response	0.242888	0.39269	0.129443	0.292268	1.14183	43	0.395349	Unchanged
Peripheral blood	Cough vs. no cough	Host Susceptibility	0.251064	0.39269	0.125033	0.342811	1.13933	22	0.272727	Unchanged
Peripheral blood	Cough vs. no cough	Other Interleukin Signaling	0.25	0.39269	0.130777	0.264035	1.12712	64	0.359375	Unchanged
Peripheral blood	Cough vs. no cough	Chemokine Signaling	0.247685	0.39269	0.132147	0.275866	1.12563	53	0.396226	Unchanged
Peripheral blood	Cough vs. no cough	BCR Signaling	0.282407	0.424155	0.122679	0.270265	1.10278	53	0.301887	Unchanged
Peripheral blood	Cough vs. no cough	Coagulation	0.316017	0.448304	0.110565	0.296028	1.08176	31	0.451613	Unchanged
Peripheral blood	Cough vs. no cough	IL-17 Signaling	0.409483	0.567692	0.0943564	0.355544	1.03334	14	0.285714	Unchanged
Peripheral blood	Cough vs. no cough	Leukotriene and Prostaglandin Inflammation	0.428884	0.581376	0.0925529	0.363097	1.03068	13	0.384615	Unchanged
Peripheral blood	Cough vs. no cough	IL-6 Signaling	0.56674	0.735556	0.0772747	0.322898	0.916568	13	0.538462	Unchanged
Peripheral blood	Cough vs. no cough	Angiotensin System	0.582609	0.740399	0.0755015	0.348252	0.90234	10	0.3	Unchanged
Peripheral blood	Cough vs. no cough	Lysosome	0.633262	0.77258	0.0702813	0.259736	0.894537	25	0.56	Unchanged
Peripheral blood	Cough vs. no cough	PPAR Signaling	0.769068	0.853791	0.0605093	0.323766	0.750747	7	1	Unchanged
Peripheral blood	Cough vs. no cough	TGF-beta Signaling	0.865672	0.926421	0.0552496	0.216168	0.744487	25	0.16	Unchanged
Peripheral blood	Cough vs. no cough	Type III Interferon Signaling	0.829004	0.903023	0.0579755	0.292028	0.715443	8	0.625	Unchanged
Peripheral blood	Cough vs. no cough	Tissue Stress	0.907563	0.938328	0.0523759	0.298528	0.6234	5	0.4	Unchanged
Peripheral blood	Cough vs. no cough	NO Signaling	0.975926	0.981481	0.0432769	-0.216154	-0.506978	8	0.625	Unchanged
Peripheral blood	Cough vs. no cough	Mononuclear Cell Migration	0.981481	0.981481	0.0430173	-0.161079	-0.553676	31	0.16129	Unchanged
Peripheral blood	Cough vs. no cough	MHC Class II Antigen Presentation	0.906593	0.938328	0.0461379	-0.229175	-0.652475	15	0.4	Unchanged
Peripheral blood	Cough vs. no cough	ALPK1 Signaling	0.769811	0.853791	0.0550211	-0.346488	-0.767575	7	0.285714	Unchanged
Peripheral blood	Cough vs. no cough	Myeloid Inflammation	0.744841	0.853791	0.0562941	-0.244649	-0.79325	25	0.28	Unchanged
Peripheral blood	Cough vs. no cough	Apoptosis	0.697588	0.818325	0.0588438	-0.254576	-0.843416	27	0.333333	Unchanged
Peripheral blood	Cough vs. no cough	IL-1 Signaling	0.660517	0.79003	0.0611693	-0.249443	-0.87684	34	0.176471	Unchanged
Peripheral blood	Cough vs. no cough	Autophagy	0.620818	0.77258	0.0645031	-0.323371	-0.904431	14	0.142857	Unchanged
Peripheral blood	Cough vs. no cough	MAPK Signaling	0.473684	0.628146	0.0787114	-0.314286	-0.982637	22	0.136364	Unchanged
Peripheral blood	Cough vs. no cough	Cytotoxicity	0.302412	0.439217	0.103576	-0.438779	-1.14862	11	0.454545	Unchanged
Peripheral blood	Cough vs. no cough	Immune Exhaustion	0.176364	0.320378	0.1396	-0.433177	-1.2617	16	0.4375	Unchanged
Peripheral blood	Cough vs. no cough	Proteotoxic Stress	0.0288914	0.0881188	0.352488	-0.45711	-1.52582	28	0.392857	Unchanged
Peripheral blood	Cough vs. no cough	Host Defense Peptides	0.0021064	0.0110819	0.431708	-0.663522	-1.85579	14	0.571429	Down-regulated

## Sheet: Headache
Supplementary Data 7. Output from age-adjusted gene set enrichment analysis of immune modules in peripheral blood samples from SARS-CoV-2-infected participants by symptom presence
Sample Type	Comparison	Gene Module	pval	padj	log2err	ES	NES	size	GeneRatio	Expression
Peripheral blood	Headache vs. no headache	Myeloid Activation	1.07568e-10	3.28082e-09	0.839089	0.470863	2.33504	153	0.405229	Up-regulated
Peripheral blood	Headache vs. no headache	MHC Class I Antigen Presentation	1.1049e-05	0.000134798	0.593325	0.618869	2.25172	33	0.606061	Up-regulated
Peripheral blood	Headache vs. no headache	NF-kappaB Signaling	5.67395e-05	0.000494444	0.557332	0.46869	1.99583	66	0.393939	Up-regulated
Peripheral blood	Headache vs. no headache	Lysosome	0.00096275	0.00652531	0.477271	0.57577	1.9361	25	0.4	Up-regulated
Peripheral blood	Headache vs. no headache	Innate Immune Cell Activation	5.97465e-11	3.28082e-09	0.839089	0.336849	1.89281	473	0.346723	Up-regulated
Peripheral blood	Headache vs. no headache	Adaptive Immune Response	3.29404e-10	6.69788e-09	0.814036	0.344139	1.89266	390	0.382051	Up-regulated
Peripheral blood	Headache vs. no headache	HIF1A Signaling	0.00238487	0.0132252	0.431708	0.621339	1.85968	17	0.588235	Up-regulated
Peripheral blood	Headache vs. no headache	Phagocytosis	0.00270616	0.0137563	0.431708	0.549667	1.83579	24	0.791667	Up-regulated
Peripheral blood	Headache vs. no headache	Type I Interferon Signaling	0.000880012	0.00652531	0.477271	0.438232	1.82141	60	0.583333	Up-regulated
Peripheral blood	Headache vs. no headache	Complement System	0.00191253	0.0116664	0.45506	0.582422	1.79641	19	0.631579	Up-regulated
Peripheral blood	Headache vs. no headache	Homeostasis	1.07434e-05	0.000134798	0.593325	0.326045	1.73376	262	0.343511	Up-regulated
Peripheral blood	Headache vs. no headache	Interferon Response	1.83187e-05	0.00018624	0.57561	0.326323	1.70919	244	0.352459	Up-regulated
Peripheral blood	Headache vs. no headache	DNA Sensing	0.00936905	0.0439625	0.38073	0.466462	1.6733	32	0.59375	Up-regulated
Peripheral blood	Headache vs. no headache	Type II Interferon Signaling	0.0134637	0.0586632	0.38073	0.448254	1.66385	36	0.472222	Unchanged
Peripheral blood	Headache vs. no headache	Inflammasomes	0.0150007	0.0610029	0.38073	0.508106	1.66129	22	0.409091	Unchanged
Peripheral blood	Headache vs. no headache	TH1 Differentiation	0.0335954	0.0891008	0.321776	0.535047	1.60141	17	0.470588	Unchanged
Peripheral blood	Headache vs. no headache	Coagulation	0.0194912	0.0743104	0.352488	0.450112	1.59606	31	0.483871	Unchanged
Peripheral blood	Headache vs. no headache	Cytotoxicity	0.0500092	0.124865	0.321776	0.591198	1.58627	11	0.636364	Unchanged
Peripheral blood	Headache vs. no headache	Interferon Response Genes	0.0315397	0.0891008	0.321776	0.470639	1.5638	23	0.652174	Unchanged
Peripheral blood	Headache vs. no headache	Lymphocyte Trafficking	0.0234582	0.0794973	0.352488	0.489946	1.54135	20	0.6	Unchanged
Peripheral blood	Headache vs. no headache	NK Activity	0.0321829	0.0891008	0.321776	0.440401	1.52352	28	0.535714	Unchanged
Peripheral blood	Headache vs. no headache	Immune Memory	0.0661157	0.147201	0.252961	0.646227	1.49562	7	0.571429	Unchanged
Peripheral blood	Headache vs. no headache	TH17 Differentiation	0.0511743	0.124865	0.321776	0.422279	1.47111	29	0.413793	Unchanged
Peripheral blood	Headache vs. no headache	Glycan Sensing	0.0309008	0.0891008	0.352488	0.382636	1.44674	38	0.315789	Unchanged
Peripheral blood	Headache vs. no headache	IL-17 Signaling	0.115385	0.207014	0.191892	0.493991	1.40823	14	0.357143	Unchanged
Peripheral blood	Headache vs. no headache	Treg Differentiation	0.115385	0.207014	0.191892	0.493169	1.40589	14	0.428571	Unchanged
Peripheral blood	Headache vs. no headache	NLR Signaling	0.0215912	0.0774741	0.352488	0.314986	1.40392	84	0.511905	Unchanged
Peripheral blood	Headache vs. no headache	TCR Signaling	0.0252738	0.0811423	0.352488	0.314258	1.39364	83	0.39759	Unchanged
Peripheral blood	Headache vs. no headache	Mononuclear Cell Migration	0.0938967	0.197507	0.224966	0.383304	1.35917	31	0.387097	Unchanged
Peripheral blood	Headache vs. no headache	T-cell Costimulation	0.100897	0.198838	0.2114	0.400971	1.33917	24	0.25	Unchanged
Peripheral blood	Headache vs. no headache	Other Interleukin Signaling	0.0666667	0.147201	0.266351	0.31508	1.33003	64	0.34375	Unchanged
Peripheral blood	Headache vs. no headache	Oxidative Stress Response	0.103139	0.198838	0.208955	0.340568	1.32264	43	0.302326	Unchanged
Peripheral blood	Headache vs. no headache	RNA Sensing	0.104308	0.198838	0.208955	0.334253	1.31212	45	0.355556	Unchanged
Peripheral blood	Headache vs. no headache	PPAR Signaling	0.152893	0.252066	0.161979	0.566308	1.31065	7	0.571429	Unchanged
Peripheral blood	Headache vs. no headache	TLR Signaling	0.0675676	0.147201	0.261664	0.300109	1.30303	73	0.287671	Unchanged
Peripheral blood	Headache vs. no headache	JAK-STAT Signaling	0.130337	0.227159	0.184706	0.334214	1.2806	40	0.35	Unchanged
Peripheral blood	Headache vs. no headache	Chemokine Signaling	0.134752	0.228329	0.186433	0.312501	1.25199	53	0.245283	Unchanged
Peripheral blood	Headache vs. no headache	TNF Signaling	0.16129	0.258913	0.166934	0.284599	1.20215	65	0.338462	Unchanged
Peripheral blood	Headache vs. no headache	IL-2 Signaling	0.245614	0.374561	0.128789	0.379515	1.19394	20	0.65	Unchanged
Peripheral blood	Headache vs. no headache	TH2 Differentiation	0.267094	0.397384	0.120985	0.409913	1.16855	14	0.357143	Unchanged
Peripheral blood	Headache vs. no headache	Host Susceptibility	0.305011	0.43269	0.113313	0.345465	1.12952	22	0.409091	Unchanged
Peripheral blood	Headache vs. no headache	Apoptosis	0.302961	0.43269	0.116739	0.322659	1.10973	27	0.37037	Unchanged
Peripheral blood	Headache vs. no headache	Immune Exhaustion	0.403509	0.546979	0.0962406	0.358163	1.04939	16	0.625	Unchanged
Peripheral blood	Headache vs. no headache	Virus-Host Interaction	0.399151	0.546979	0.0949752	0.378982	1.04072	12	0.5	Unchanged
Peripheral blood	Headache vs. no headache	IL-6 Signaling	0.425486	0.552226	0.0922597	0.36933	1.02532	13	0.307692	Unchanged
Peripheral blood	Headache vs. no headache	MHC Class II Antigen Presentation	0.424628	0.552226	0.0913924	0.349953	1.01668	15	0.266667	Unchanged
Peripheral blood	Headache vs. no headache	TH9 Differentiation	0.457906	0.577219	0.0852885	0.397374	0.99924	9	0.333333	Unchanged
Peripheral blood	Headache vs. no headache	BCR Signaling	0.567376	0.665576	0.0813027	0.236184	0.946236	53	0.320755	Unchanged
Peripheral blood	Headache vs. no headache	Angiotensin System	0.553459	0.661981	0.0762797	0.354753	0.934927	10	0.5	Unchanged
Peripheral blood	Headache vs. no headache	Tissue Stress	0.621901	0.715773	0.0696133	0.427653	0.875503	5	0.8	Unchanged
Peripheral blood	Headache vs. no headache	TGF-beta Signaling	0.65237	0.736937	0.0716527	0.259278	0.871855	25	0.28	Unchanged
Peripheral blood	Headache vs. no headache	Host Defense Peptides	0.782051	0.838009	0.0601186	0.266064	0.758474	14	0.285714	Unchanged
Peripheral blood	Headache vs. no headache	ALPK1 Signaling	0.783058	0.838009	0.0584693	0.32006	0.74074	7	0.428571	Unchanged
Peripheral blood	Headache vs. no headache	Autophagy	0.850427	0.869143	0.0561767	0.242964	0.692623	14	0.142857	Unchanged
Peripheral blood	Headache vs. no headache	NO Signaling	0.830645	0.869143	0.0545681	0.274731	0.67056	8	0.625	Unchanged
Peripheral blood	Headache vs. no headache	Type III Interferon Signaling	0.881423	0.881423	0.0509083	-0.281211	-0.658767	8	0.25	Unchanged
Peripheral blood	Headache vs. no headache	Proteotoxic Stress	0.854895	0.869143	0.0466948	-0.213419	-0.734231	28	0.321429	Unchanged
Peripheral blood	Headache vs. no headache	MAPK Signaling	0.694291	0.770032	0.0587186	-0.262551	-0.832522	22	0.136364	Unchanged
Peripheral blood	Headache vs. no headache	Leukotriene and Prostaglandin Inflammation	0.541744	0.660928	0.0711327	-0.339036	-0.929851	13	0.307692	Unchanged
Peripheral blood	Headache vs. no headache	IL-1 Signaling	0.463668	0.577219	0.0755015	-0.277126	-0.997375	34	0.205882	Unchanged
Peripheral blood	Headache vs. no headache	Myeloid Inflammation	0.236136	0.369341	0.11725	-0.355491	-1.18376	25	0.16	Unchanged

## Sheet: Abdominal pain
Supplementary Data 7. Output from age-adjusted gene set enrichment analysis of immune modules in peripheral blood samples from SARS-CoV-2-infected participants by symptom presence
Sample Type	Comparison	Gene Module	pval	padj	log2err	ES	NES	size	GeneRatio	Expression
Peripheral blood	Abdominal pain vs. no abdominal pain	TCR Signaling	6.85224e-07	1.24694e-05	0.659444	0.512526	2.10601	83	0.46988	Up-regulated
Peripheral blood	Abdominal pain vs. no abdominal pain	ALPK1 Signaling	0.000172017	0.00139345	0.518848	0.86743	1.97854	7	0.428571	Up-regulated
Peripheral blood	Abdominal pain vs. no abdominal pain	MAPK Signaling	0.000869793	0.0048234	0.477271	0.63708	1.97112	22	0.636364	Up-regulated
Peripheral blood	Abdominal pain vs. no abdominal pain	Myeloid Activation	8.17666e-07	1.24694e-05	0.659444	0.429985	1.93518	153	0.366013	Up-regulated
Peripheral blood	Abdominal pain vs. no abdominal pain	HIF1A Signaling	0.00157052	0.00798347	0.45506	0.650901	1.91105	17	0.647059	Up-regulated
Peripheral blood	Abdominal pain vs. no abdominal pain	Innate Immune Cell Activation	4.87235e-11	2.97213e-09	0.851339	0.373586	1.88197	473	0.384778	Up-regulated
Peripheral blood	Abdominal pain vs. no abdominal pain	NLR Signaling	0.000182748	0.00139345	0.518848	0.449319	1.84744	84	0.404762	Up-regulated
Peripheral blood	Abdominal pain vs. no abdominal pain	TNF Signaling	0.000552588	0.00343597	0.477271	0.467687	1.84286	65	0.384615	Up-regulated
Peripheral blood	Abdominal pain vs. no abdominal pain	Homeostasis	2.23893e-07	6.82873e-06	0.690132	0.38235	1.83552	262	0.377863	Up-regulated
Peripheral blood	Abdominal pain vs. no abdominal pain	TLR Signaling	0.000563275	0.00343597	0.477271	0.448346	1.81234	73	0.30137	Up-regulated
Peripheral blood	Abdominal pain vs. no abdominal pain	Interferon Response	1.46285e-06	1.78467e-05	0.643552	0.377276	1.8011	244	0.360656	Up-regulated
Peripheral blood	Abdominal pain vs. no abdominal pain	NO Signaling	0.0195915	0.079672	0.352488	0.712315	1.68565	8	0.625	Unchanged
Peripheral blood	Abdominal pain vs. no abdominal pain	Adaptive Immune Response	6.31767e-06	6.42297e-05	0.610527	0.334851	1.66611	390	0.376923	Up-regulated
Peripheral blood	Abdominal pain vs. no abdominal pain	Type I Interferon Signaling	0.00737287	0.0345958	0.407018	0.41646	1.60727	60	0.4	Up-regulated
Peripheral blood	Abdominal pain vs. no abdominal pain	Glycan Sensing	0.0324612	0.12038	0.321776	0.432477	1.52557	38	0.5	Unchanged
Peripheral blood	Abdominal pain vs. no abdominal pain	NF-kappaB Signaling	0.0158744	0.0691671	0.352488	0.382469	1.51919	66	0.393939	Unchanged
Peripheral blood	Abdominal pain vs. no abdominal pain	Phagocytosis	0.0422297	0.143112	0.287857	0.469674	1.49853	24	0.458333	Unchanged
Peripheral blood	Abdominal pain vs. no abdominal pain	JAK-STAT Signaling	0.0335484	0.12038	0.321776	0.421198	1.49841	40	0.5	Unchanged
Peripheral blood	Abdominal pain vs. no abdominal pain	IL-1 Signaling	0.0810113	0.212697	0.287805	0.433042	1.49233	34	0.617647	Unchanged
Peripheral blood	Abdominal pain vs. no abdominal pain	Oxidative Stress Response	0.0515079	0.165368	0.321776	0.400139	1.44564	43	0.44186	Unchanged
Peripheral blood	Abdominal pain vs. no abdominal pain	Coagulation	0.0623974	0.182403	0.231127	0.41551	1.40541	31	0.451613	Unchanged
Peripheral blood	Abdominal pain vs. no abdominal pain	Inflammasomes	0.0837607	0.212697	0.202072	0.452949	1.40142	22	0.5	Unchanged
Peripheral blood	Abdominal pain vs. no abdominal pain	IL-6 Signaling	0.0967153	0.216791	0.193813	0.515099	1.39472	13	0.307692	Unchanged
Peripheral blood	Abdominal pain vs. no abdominal pain	DNA Sensing	0.0754098	0.209091	0.208955	0.400176	1.36246	32	0.375	Unchanged
Peripheral blood	Abdominal pain vs. no abdominal pain	Interferon Response Genes	0.0989761	0.216791	0.184706	0.433159	1.36159	23	0.695652	Unchanged
Peripheral blood	Abdominal pain vs. no abdominal pain	Chemokine Signaling	0.0627943	0.182403	0.224966	0.358436	1.35573	53	0.301887	Unchanged
Peripheral blood	Abdominal pain vs. no abdominal pain	TH17 Differentiation	0.0871711	0.212697	0.193813	0.403943	1.34642	29	0.413793	Unchanged
Peripheral blood	Abdominal pain vs. no abdominal pain	Autophagy	0.117021	0.246148	0.172324	0.484283	1.33975	14	0.5	Unchanged
Peripheral blood	Abdominal pain vs. no abdominal pain	NK Activity	0.0995106	0.216791	0.179782	0.403694	1.33767	28	0.428571	Unchanged
Peripheral blood	Abdominal pain vs. no abdominal pain	Immune Memory	0.186916	0.356308	0.137251	0.562952	1.28405	7	0.571429	Unchanged
Peripheral blood	Abdominal pain vs. no abdominal pain	Lymphocyte Trafficking	0.167504	0.340592	0.137251	0.422747	1.28167	20	0.45	Unchanged
Peripheral blood	Abdominal pain vs. no abdominal pain	Cytotoxicity	0.185792	0.356308	0.135741	0.486759	1.2715	11	0.545455	Unchanged
Peripheral blood	Abdominal pain vs. no abdominal pain	TH2 Differentiation	0.22695	0.384555	0.119348	0.433898	1.20036	14	0.5	Unchanged
Peripheral blood	Abdominal pain vs. no abdominal pain	MHC Class I Antigen Presentation	0.199346	0.368489	0.122679	0.350255	1.19907	33	0.393939	Unchanged
Peripheral blood	Abdominal pain vs. no abdominal pain	Lysosome	0.233503	0.384964	0.114267	0.367764	1.17921	25	0.32	Unchanged
Peripheral blood	Abdominal pain vs. no abdominal pain	Myeloid Inflammation	0.250423	0.401995	0.109684	0.361689	1.15974	25	0.28	Unchanged
Peripheral blood	Abdominal pain vs. no abdominal pain	Treg Differentiation	0.280142	0.416796	0.105521	0.414865	1.1477	14	0.5	Unchanged
Peripheral blood	Abdominal pain vs. no abdominal pain	RNA Sensing	0.261438	0.406979	0.104733	0.31334	1.13485	45	0.266667	Unchanged
Peripheral blood	Abdominal pain vs. no abdominal pain	Other Interleukin Signaling	0.266871	0.406979	0.0995791	0.283279	1.11343	64	0.296875	Unchanged
Peripheral blood	Abdominal pain vs. no abdominal pain	BCR Signaling	0.298273	0.433206	0.0943564	0.293008	1.10826	53	0.358491	Unchanged
Peripheral blood	Abdominal pain vs. no abdominal pain	IL-17 Signaling	0.326241	0.452289	0.0962406	0.39862	1.10276	14	0.5	Unchanged
Peripheral blood	Abdominal pain vs. no abdominal pain	Leukotriene and Prostaglandin Inflammation	0.324818	0.452289	0.0982123	0.407151	1.10243	13	0.461538	Unchanged
Peripheral blood	Abdominal pain vs. no abdominal pain	IL-2 Signaling	0.440536	0.563651	0.0764767	0.332644	1.0085	20	0.4	Unchanged
Peripheral blood	Abdominal pain vs. no abdominal pain	Mononuclear Cell Migration	0.449918	0.563651	0.0743625	0.297172	1.00515	31	0.290323	Unchanged
Peripheral blood	Abdominal pain vs. no abdominal pain	Type II Interferon Signaling	0.452769	0.563651	0.0736213	0.289276	1.00513	36	0.166667	Unchanged
Peripheral blood	Abdominal pain vs. no abdominal pain	MHC Class II Antigen Presentation	0.566434	0.630735	0.0659816	0.329711	0.934523	15	0.2	Unchanged
Peripheral blood	Abdominal pain vs. no abdominal pain	Tissue Stress	0.540187	0.630735	0.0716527	0.456624	0.933951	5	0.4	Unchanged
Peripheral blood	Abdominal pain vs. no abdominal pain	TH1 Differentiation	0.568696	0.630735	0.0655321	0.315702	0.926904	17	0.470588	Unchanged
Peripheral blood	Abdominal pain vs. no abdominal pain	TGF-beta Signaling	0.620981	0.664559	0.0599892	0.28414	0.911082	25	0.28	Unchanged
Peripheral blood	Abdominal pain vs. no abdominal pain	PPAR Signaling	0.586916	0.639319	0.0675189	0.393521	0.897588	7	0.714286	Unchanged
Peripheral blood	Abdominal pain vs. no abdominal pain	T-cell Costimulation	0.655405	0.689306	0.0573667	0.27308	0.871283	24	0.416667	Unchanged
Peripheral blood	Abdominal pain vs. no abdominal pain	Angiotensin System	0.897727	0.897727	0.05653	-0.261492	-0.674223	10	0.1	Unchanged
Peripheral blood	Abdominal pain vs. no abdominal pain	Host Defense Peptides	0.789954	0.80312	0.0628004	-0.257902	-0.746059	14	0.142857	Unchanged
Peripheral blood	Abdominal pain vs. no abdominal pain	TH9 Differentiation	0.676991	0.69994	0.0687943	-0.324041	-0.819079	9	0.333333	Unchanged
Peripheral blood	Abdominal pain vs. no abdominal pain	Virus-Host Interaction	0.557484	0.630735	0.0776799	-0.324213	-0.896836	12	0.0833333	Unchanged
Peripheral blood	Abdominal pain vs. no abdominal pain	Type III Interferon Signaling	0.508772	0.608531	0.0831291	-0.391487	-0.950212	8	0.5	Unchanged
Peripheral blood	Abdominal pain vs. no abdominal pain	Host Susceptibility	0.508393	0.608531	0.0880945	-0.289765	-0.957292	22	0.0909091	Unchanged
Peripheral blood	Abdominal pain vs. no abdominal pain	Apoptosis	0.4175	0.553641	0.10208	-0.293012	-1.01878	27	0.296296	Unchanged
Peripheral blood	Abdominal pain vs. no abdominal pain	Immune Exhaustion	0.352941	0.478431	0.10882	-0.359122	-1.06238	16	0.375	Unchanged
Peripheral blood	Abdominal pain vs. no abdominal pain	Proteotoxic Stress	0.22365	0.384555	0.148262	-0.339497	-1.17989	28	0.357143	Unchanged
Peripheral blood	Abdominal pain vs. no abdominal pain	Complement System	0.224691	0.384555	0.144631	-0.386281	-1.20135	19	0.263158	Unchanged

## Sheet: Myalgias
Supplementary Data 7. Output from age-adjusted gene set enrichment analysis of immune modules in peripheral blood samples from SARS-CoV-2-infected participants by symptom presence
Sample Type	Comparison	Gene Module	pval	padj	log2err	ES	NES	size	GeneRatio	Expression
Peripheral blood	Myalgias vs. no myalgias	Cytotoxicity	0.00210978	0.128697	0.431708	0.708471	1.87371	11	0.727273	Unchanged
Peripheral blood	Myalgias vs. no myalgias	PPAR Signaling	0.0173088	0.263959	0.352488	0.717919	1.65891	7	0.571429	Unchanged
Peripheral blood	Myalgias vs. no myalgias	Immune Exhaustion	0.0337142	0.293795	0.321776	0.519761	1.57131	16	0.75	Unchanged
Peripheral blood	Myalgias vs. no myalgias	TLR Signaling	0.0231036	0.276698	0.352488	0.328466	1.43588	73	0.410959	Unchanged
Peripheral blood	Myalgias vs. no myalgias	NLR Signaling	0.0272162	0.276698	0.352488	0.317502	1.43329	83	0.301205	Unchanged
Peripheral blood	Myalgias vs. no myalgias	Proteotoxic Stress	0.052	0.352444	0.282013	0.410589	1.42729	28	0.464286	Unchanged
Peripheral blood	Myalgias vs. no myalgias	Interferon Response	0.0171026	0.263959	0.352488	0.251243	1.33843	240	0.283333	Unchanged
Peripheral blood	Myalgias vs. no myalgias	HIF1A Signaling	0.167689	0.681936	0.153159	0.409422	1.24496	17	0.705882	Unchanged
Peripheral blood	Myalgias vs. no myalgias	T-cell Costimulation	0.230303	0.688579	0.127505	0.359073	1.19615	24	0.458333	Unchanged
Peripheral blood	Myalgias vs. no myalgias	DNA Sensing	0.210417	0.688579	0.13649	0.329599	1.18326	32	0.21875	Unchanged
Peripheral blood	Myalgias vs. no myalgias	JAK-STAT Signaling	0.212	0.688579	0.132846	0.311762	1.17055	37	0.378378	Unchanged
Peripheral blood	Myalgias vs. no myalgias	IL-1 Signaling	0.233333	0.688579	0.128789	0.322017	1.15604	32	0.34375	Unchanged
Peripheral blood	Myalgias vs. no myalgias	Myeloid Activation	0.15873	0.681936	0.166934	0.228048	1.12925	151	0.278146	Unchanged
Peripheral blood	Myalgias vs. no myalgias	RNA Sensing	0.282787	0.75	0.114267	0.28529	1.11935	44	0.204545	Unchanged
Peripheral blood	Myalgias vs. no myalgias	Apoptosis	0.343496	0.756361	0.101351	0.318162	1.0855	26	0.346154	Unchanged
Peripheral blood	Myalgias vs. no myalgias	IL-6 Signaling	0.360721	0.756361	0.0975449	0.380626	1.08549	13	0.384615	Unchanged
Peripheral blood	Myalgias vs. no myalgias	Lysosome	0.364185	0.756361	0.0972151	0.314934	1.06712	25	0.32	Unchanged
Peripheral blood	Myalgias vs. no myalgias	Homeostasis	0.371981	0.756361	0.10714	0.19231	1.03438	258	0.251938	Unchanged
Peripheral blood	Myalgias vs. no myalgias	ALPK1 Signaling	0.424547	0.778723	0.0883594	0.443019	1.02369	7	0.428571	Unchanged
Peripheral blood	Myalgias vs. no myalgias	Autophagy	0.44664	0.778723	0.0845557	0.349819	1.01859	14	0.357143	Unchanged
Peripheral blood	Myalgias vs. no myalgias	TH17 Differentiation	0.444	0.778723	0.0855357	0.289697	1.00705	28	0.285714	Unchanged
Peripheral blood	Myalgias vs. no myalgias	TH1 Differentiation	0.482618	0.796116	0.0822055	0.327547	0.995993	17	0.352941	Unchanged
Peripheral blood	Myalgias vs. no myalgias	Adaptive Immune Response	0.778976	0.921703	0.0716527	0.16438	0.91667	381	0.246719	Unchanged
Peripheral blood	Myalgias vs. no myalgias	Other Interleukin Signaling	0.680346	0.921703	0.0673624	0.208739	0.892843	63	0.31746	Unchanged
Peripheral blood	Myalgias vs. no myalgias	Complement System	0.623701	0.911564	0.0697793	0.284609	0.887678	19	0.315789	Unchanged
Peripheral blood	Myalgias vs. no myalgias	Phagocytosis	0.725253	0.921703	0.0610364	0.24756	0.824676	24	0.416667	Unchanged
Peripheral blood	Myalgias vs. no myalgias	NO Signaling	0.695833	0.921703	0.0645031	0.344155	0.818183	8	0.25	Unchanged
Peripheral blood	Myalgias vs. no myalgias	Tissue Stress	0.785714	0.921703	0.0551352	0.372245	0.768372	5	0.6	Unchanged
Peripheral blood	Myalgias vs. no myalgias	Inflammasomes	0.806982	0.92879	0.0567672	0.236287	0.764579	22	0.181818	Unchanged
Peripheral blood	Myalgias vs. no myalgias	Type I Interferon Signaling	0.957983	0.967742	0.0498907	0.164483	0.698423	60	0.116667	Unchanged
Peripheral blood	Myalgias vs. no myalgias	MHC Class I Antigen Presentation	0.92449	0.955828	0.0501934	0.189468	0.691917	33	0.30303	Unchanged
Peripheral blood	Myalgias vs. no myalgias	Immune Memory	0.923541	0.955828	0.0495902	0.274189	0.633575	7	0.428571	Unchanged
Peripheral blood	Myalgias vs. no myalgias	Treg Differentiation	0.967742	0.967742	0.0475434	-0.197397	-0.546567	14	0.285714	Unchanged
Peripheral blood	Myalgias vs. no myalgias	Type III Interferon Signaling	0.908046	0.955828	0.0481184	-0.255989	-0.61642	8	0.625	Unchanged
Peripheral blood	Myalgias vs. no myalgias	Interferon Response Genes	0.90998	0.955828	0.0489954	-0.209433	-0.682255	23	0.0869565	Unchanged
Peripheral blood	Myalgias vs. no myalgias	IL-2 Signaling	0.898635	0.955828	0.049391	-0.223631	-0.695726	20	0.05	Unchanged
Peripheral blood	Myalgias vs. no myalgias	TGF-beta Signaling	0.758416	0.921703	0.0579755	-0.242822	-0.805151	25	0.36	Unchanged
Peripheral blood	Myalgias vs. no myalgias	NF-kappaB Signaling	0.842007	0.951157	0.0501934	-0.195717	-0.812134	65	0.307692	Unchanged
Peripheral blood	Myalgias vs. no myalgias	TNF Signaling	0.756957	0.921703	0.0550211	-0.204367	-0.840342	63	0.190476	Unchanged
Peripheral blood	Myalgias vs. no myalgias	TCR Signaling	0.730627	0.921703	0.0564118	-0.197401	-0.857267	82	0.219512	Unchanged
Peripheral blood	Myalgias vs. no myalgias	NK Activity	0.629412	0.911564	0.0664364	-0.257364	-0.879549	27	0.37037	Unchanged
Peripheral blood	Myalgias vs. no myalgias	Type II Interferon Signaling	0.642578	0.911564	0.0652353	-0.245571	-0.8826	36	0.166667	Unchanged
Peripheral blood	Myalgias vs. no myalgias	TH2 Differentiation	0.602386	0.911564	0.0692836	-0.33024	-0.910011	13	0.692308	Unchanged
Peripheral blood	Myalgias vs. no myalgias	Innate Immune Cell Activation	0.705148	0.921703	0.0502948	-0.171332	-0.928354	458	0.279476	Unchanged
Peripheral blood	Myalgias vs. no myalgias	Lymphocyte Trafficking	0.532164	0.832359	0.0745501	-0.306544	-0.953675	20	0.3	Unchanged
Peripheral blood	Myalgias vs. no myalgias	Oxidative Stress Response	0.506	0.812263	0.0785029	-0.261221	-0.971875	41	0.121951	Unchanged
Peripheral blood	Myalgias vs. no myalgias	Virus-Host Interaction	0.48289	0.796116	0.0782955	-0.37193	-0.985589	11	0.454545	Unchanged
Peripheral blood	Myalgias vs. no myalgias	Coagulation	0.446809	0.778723	0.0833634	-0.285219	-1.00534	31	0.258065	Unchanged
Peripheral blood	Myalgias vs. no myalgias	Glycan Sensing	0.386	0.759548	0.0934449	-0.285321	-1.0386	38	0.342105	Unchanged
Peripheral blood	Myalgias vs. no myalgias	IL-17 Signaling	0.328032	0.756361	0.102822	-0.401799	-1.1072	13	0.538462	Unchanged
Peripheral blood	Myalgias vs. no myalgias	MHC Class II Antigen Presentation	0.320236	0.756361	0.103576	-0.389679	-1.12188	15	0.333333	Unchanged
Peripheral blood	Myalgias vs. no myalgias	MAPK Signaling	0.279612	0.75	0.111463	-0.357207	-1.14555	22	0.136364	Unchanged
Peripheral blood	Myalgias vs. no myalgias	TH9 Differentiation	0.296935	0.754709	0.10673	-0.480568	-1.15721	8	0.5	Unchanged
Peripheral blood	Myalgias vs. no myalgias	Mononuclear Cell Migration	0.237052	0.688579	0.124434	-0.348339	-1.19663	28	0.392857	Unchanged
Peripheral blood	Myalgias vs. no myalgias	Host Defense Peptides	0.221774	0.688579	0.130106	-0.438798	-1.21498	14	0.5	Unchanged
Peripheral blood	Myalgias vs. no myalgias	Chemokine Signaling	0.119608	0.61569	0.179782	-0.32791	-1.2643	47	0.510638	Unchanged
Peripheral blood	Myalgias vs. no myalgias	Host Susceptibility	0.131213	0.61569	0.172324	-0.417338	-1.31152	21	0.380952	Unchanged
Peripheral blood	Myalgias vs. no myalgias	Leukotriene and Prostaglandin Inflammation	0.121272	0.61569	0.179782	-0.498813	-1.37453	13	0.153846	Unchanged
Peripheral blood	Myalgias vs. no myalgias	BCR Signaling	0.0461942	0.35223	0.321776	-0.357694	-1.42062	53	0.415094	Unchanged
Peripheral blood	Myalgias vs. no myalgias	Angiotensin System	0.0979284	0.597363	0.195789	-0.564475	-1.44533	10	0.4	Unchanged
Peripheral blood	Myalgias vs. no myalgias	Myeloid Inflammation	0.00729701	0.222559	0.407018	-0.516519	-1.71268	25	0.24	Unchanged

## Sheet: Congestion
Supplementary Data 7. Output from age-adjusted gene set enrichment analysis of immune modules in peripheral blood samples from SARS-CoV-2-infected participants by symptom presence
Sample Type	Comparison	pathway	pval	padj	log2err	ES	NES	size	GeneRatio	Expression
Peripheral blood	Congestion vs. no congestion	NK Activity	0.0248156	0.151375	0.352488	0.427994	1.52445	28	0.392857	Unchanged
Peripheral blood	Congestion vs. no congestion	Leukotriene and Prostaglandin Inflammation	0.142857	0.509782	0.173748	0.446836	1.29965	13	0.769231	Unchanged
Peripheral blood	Congestion vs. no congestion	IL-17 Signaling	0.165548	0.531497	0.161979	0.439034	1.29051	14	0.428571	Unchanged
Peripheral blood	Congestion vs. no congestion	TCR Signaling	0.142506	0.509782	0.184706	0.26042	1.19373	83	0.457831	Unchanged
Peripheral blood	Congestion vs. no congestion	TH2 Differentiation	0.261745	0.640907	0.12564	0.396023	1.16408	14	0.5	Unchanged
Peripheral blood	Congestion vs. no congestion	Lymphocyte Trafficking	0.258824	0.640907	0.130106	0.353905	1.15363	20	0.3	Unchanged
Peripheral blood	Congestion vs. no congestion	Myeloid Activation	0.232416	0.640907	0.159647	0.215102	1.0928	153	0.248366	Unchanged
Peripheral blood	Congestion vs. no congestion	Coagulation	0.374101	0.804787	0.106323	0.287689	1.04941	31	0.451613	Unchanged
Peripheral blood	Congestion vs. no congestion	TH9 Differentiation	0.39485	0.804787	0.0962406	0.393237	1.02709	9	0.555556	Unchanged
Peripheral blood	Congestion vs. no congestion	TH1 Differentiation	0.479545	0.825044	0.0883594	0.315153	0.98525	17	0.470588	Unchanged
Peripheral blood	Congestion vs. no congestion	Angiotensin System	0.467991	0.825044	0.0880945	0.364227	0.973744	10	0.4	Unchanged
Peripheral blood	Congestion vs. no congestion	Treg Differentiation	0.534676	0.858295	0.0815265	0.320464	0.941983	14	0.428571	Unchanged
Peripheral blood	Congestion vs. no congestion	TH17 Differentiation	0.625304	0.949295	0.0776799	0.251113	0.893953	29	0.413793	Unchanged
Peripheral blood	Congestion vs. no congestion	Host Susceptibility	0.638051	0.949295	0.0741759	0.267069	0.887495	22	0.318182	Unchanged
Peripheral blood	Congestion vs. no congestion	HIF1A Signaling	0.615909	0.949295	0.0749279	0.28041	0.876635	17	0.470588	Unchanged
Peripheral blood	Congestion vs. no congestion	NF-kappaB Signaling	0.813896	0.98308	0.0653834	0.192313	0.838035	66	0.30303	Unchanged
Peripheral blood	Congestion vs. no congestion	Glycan Sensing	0.820197	0.98308	0.0646485	0.205437	0.785856	38	0.315789	Unchanged
Peripheral blood	Congestion vs. no congestion	Immune Memory	0.717021	0.98308	0.0640704	0.323749	0.775228	7	0.285714	Unchanged
Peripheral blood	Congestion vs. no congestion	Other Interleukin Signaling	0.924623	0.98308	0.0598603	0.17245	0.74457	64	0.328125	Unchanged
Peripheral blood	Congestion vs. no congestion	Autophagy	0.85906	0.98308	0.057853	0.241847	0.710893	14	0.285714	Unchanged
Peripheral blood	Congestion vs. no congestion	Oxidative Stress Response	0.970223	0.991396	0.057006	0.170139	0.668003	43	0.488372	Unchanged
Peripheral blood	Congestion vs. no congestion	Phagocytosis	0.934732	0.98308	0.0558265	0.192364	0.65751	24	0.166667	Unchanged
Peripheral blood	Congestion vs. no congestion	Virus-Host Interaction	0.914798	0.98308	0.0550211	0.225727	0.638098	12	1	Unchanged
Peripheral blood	Congestion vs. no congestion	Immune Exhaustion	1	1	0.0412376	-0.109722	-0.319595	16	1	Unchanged
Peripheral blood	Congestion vs. no congestion	NO Signaling	0.975143	0.991396	0.0447749	-0.216057	-0.506654	8	0.25	Unchanged
Peripheral blood	Congestion vs. no congestion	Tissue Stress	0.927103	0.98308	0.0460458	-0.2858	-0.577895	5	0.4	Unchanged
Peripheral blood	Congestion vs. no congestion	Complement System	0.922535	0.98308	0.0435378	-0.21244	-0.652568	19	0.157895	Unchanged
Peripheral blood	Congestion vs. no congestion	Inflammasomes	0.91944	0.98308	0.0434507	-0.207442	-0.659527	22	0.227273	Unchanged
Peripheral blood	Congestion vs. no congestion	JAK-STAT Signaling	0.913333	0.98308	0.041488	-0.193638	-0.71545	40	0.225	Unchanged
Peripheral blood	Congestion vs. no congestion	Proteotoxic Stress	0.881647	0.98308	0.0444181	-0.214016	-0.719475	28	0.5	Unchanged
Peripheral blood	Congestion vs. no congestion	IL-2 Signaling	0.745234	0.98308	0.0525899	-0.252336	-0.789829	20	0.15	Unchanged
Peripheral blood	Congestion vs. no congestion	TGF-beta Signaling	0.754816	0.98308	0.0524828	-0.244508	-0.799655	25	0.24	Unchanged
Peripheral blood	Congestion vs. no congestion	ALPK1 Signaling	0.699248	0.98308	0.0593488	-0.358417	-0.812365	7	0.285714	Unchanged
Peripheral blood	Congestion vs. no congestion	Homeostasis	0.919605	0.98308	0.0333827	-0.162726	-0.823195	262	0.148855	Unchanged
Peripheral blood	Congestion vs. no congestion	Lysosome	0.665499	0.966558	0.0583453	-0.262939	-0.859932	25	0.24	Unchanged
Peripheral blood	Congestion vs. no congestion	Innate Immune Cell Activation	0.527009	0.858295	0.0559429	-0.184882	-0.984155	473	0.255814	Unchanged
Peripheral blood	Congestion vs. no congestion	T-cell Costimulation	0.486911	0.825044	0.0734381	-0.30474	-0.986121	24	0.166667	Unchanged
Peripheral blood	Congestion vs. no congestion	TLR Signaling	0.467227	0.825044	0.0736213	-0.237214	-0.99801	73	0.315068	Unchanged
Peripheral blood	Congestion vs. no congestion	MHC Class II Antigen Presentation	0.424188	0.825044	0.0824344	-0.356074	-1.02235	15	0.333333	Unchanged
Peripheral blood	Congestion vs. no congestion	BCR Signaling	0.433333	0.825044	0.0770737	-0.259746	-1.02608	53	0.377358	Unchanged
Peripheral blood	Congestion vs. no congestion	MAPK Signaling	0.395797	0.804787	0.0845557	-0.330552	-1.05094	22	0.272727	Unchanged
Peripheral blood	Congestion vs. no congestion	Adaptive Immune Response	0.262667	0.640907	0.0922597	-0.204612	-1.07691	390	0.220513	Unchanged
Peripheral blood	Congestion vs. no congestion	Mononuclear Cell Migration	0.34359	0.776258	0.0911073	-0.315288	-1.08252	31	0.193548	Unchanged
Peripheral blood	Congestion vs. no congestion	IL-6 Signaling	0.308958	0.724863	0.101351	-0.404452	-1.12139	13	0.384615	Unchanged
Peripheral blood	Congestion vs. no congestion	Chemokine Signaling	0.196667	0.599833	0.125033	-0.301648	-1.19161	53	0.188679	Unchanged
Peripheral blood	Congestion vs. no congestion	TNF Signaling	0.147351	0.509782	0.146416	-0.294241	-1.21283	65	0.230769	Unchanged
Peripheral blood	Congestion vs. no congestion	PPAR Signaling	0.238722	0.640907	0.119888	-0.54331	-1.23143	7	0.571429	Unchanged
Peripheral blood	Congestion vs. no congestion	Apoptosis	0.150427	0.509782	0.147331	-0.382051	-1.27091	27	0.37037	Unchanged
Peripheral blood	Congestion vs. no congestion	Myeloid Inflammation	0.140105	0.509782	0.155242	-0.392173	-1.28259	25	0.36	Unchanged
Peripheral blood	Congestion vs. no congestion	IL-1 Signaling	0.0592217	0.301043	0.24134	-0.394759	-1.4008	34	0.264706	Unchanged
Peripheral blood	Congestion vs. no congestion	Type III Interferon Signaling	0.10325	0.484483	0.191892	-0.60769	-1.42503	8	0.5	Unchanged
Peripheral blood	Congestion vs. no congestion	NLR Signaling	0.012406	0.100771	0.38073	-0.345622	-1.49798	84	0.428571	Unchanged
Peripheral blood	Congestion vs. no congestion	DNA Sensing	0.0202966	0.137566	0.352488	-0.433021	-1.50058	32	0.375	Unchanged
Peripheral blood	Congestion vs. no congestion	Host Defense Peptides	0.0504505	0.279771	0.271289	-0.53916	-1.52532	14	0.5	Unchanged
Peripheral blood	Congestion vs. no congestion	MHC Class I Antigen Presentation	0.0132159	0.100771	0.38073	-0.464178	-1.62326	33	0.424242	Unchanged
Peripheral blood	Congestion vs. no congestion	RNA Sensing	0.00425657	0.0519302	0.407018	-0.447973	-1.7111	45	0.422222	Unchanged
Peripheral blood	Congestion vs. no congestion	Cytotoxicity	0.0125628	0.100771	0.38073	-0.655452	-1.72858	11	0.272727	Unchanged
Peripheral blood	Congestion vs. no congestion	Interferon Response	1.80289e-07	8.65423e-06	0.690132	-0.384183	-1.92752	244	0.377049	Down-regulated
Peripheral blood	Congestion vs. no congestion	Interferon Response Genes	0.000874277	0.0133327	0.477271	-0.607157	-1.96229	23	0.652174	Down-regulated
Peripheral blood	Congestion vs. no congestion	Type I Interferon Signaling	2.83745e-07	8.65423e-06	0.674963	-0.555742	-2.26224	60	0.566667	Down-regulated
Peripheral blood	Congestion vs. no congestion	Type II Interferon Signaling	9.97972e-07	2.02921e-05	0.643552	-0.645207	-2.30643	36	0.555556	Down-regulated

## Sheet: Rhinorrhea
Supplementary Data 7. Output from age-adjusted gene set enrichment analysis of immune modules in peripheral blood samples from SARS-CoV-2-infected participants by symptom presence
Sample Type	Comparison	Gene Module	pval	padj	log2err	ES	NES	size	GeneRatio	Expression
Peripheral blood	Rhinorrhea vs. no rhinorrhea	Proteotoxic Stress	0.0784314	0.598039	0.252961	0.390469	1.40328	28	0.357143	Unchanged
Peripheral blood	Rhinorrhea vs. no rhinorrhea	TCR Signaling	0.174603	0.694351	0.190023	0.259194	1.18032	83	0.240964	Unchanged
Peripheral blood	Rhinorrhea vs. no rhinorrhea	Glycan Sensing	0.657754	1	0.0799859	0.231181	0.886279	38	0.210526	Unchanged
Peripheral blood	Rhinorrhea vs. no rhinorrhea	Interferon Response Genes	0.709046	1	0.0714786	0.24716	0.829551	23	0.956522	Unchanged
Peripheral blood	Rhinorrhea vs. no rhinorrhea	ALPK1 Signaling	0.767544	1	0.062249	0.316677	0.751005	7	0.428571	Unchanged
Peripheral blood	Rhinorrhea vs. no rhinorrhea	Inflammasomes	0.830424	1	0.0646485	0.226247	0.746294	22	0.181818	Unchanged
Peripheral blood	Rhinorrhea vs. no rhinorrhea	T-cell Costimulation	0.880893	1	0.0615707	0.215346	0.727797	24	0.375	Unchanged
Peripheral blood	Rhinorrhea vs. no rhinorrhea	NLR Signaling	0.946541	1	0.0696133	0.154436	0.702486	84	0.321429	Unchanged
Peripheral blood	Rhinorrhea vs. no rhinorrhea	Immune Exhaustion	0.882759	1	0.057853	0.226318	0.691691	16	0.1875	Unchanged
Peripheral blood	Rhinorrhea vs. no rhinorrhea	Immune Memory	0.912281	1	0.0541201	0.26582	0.630397	7	0.571429	Unchanged
Peripheral blood	Rhinorrhea vs. no rhinorrhea	RNA Sensing	1	1	0.0593488	0.131051	0.524922	45	0.311111	Unchanged
Peripheral blood	Rhinorrhea vs. no rhinorrhea	Type I Interferon Signaling	1	1	0.0610364	0.121035	0.518753	60	0.0833333	Unchanged
Peripheral blood	Rhinorrhea vs. no rhinorrhea	Treg Differentiation	0.983796	1	0.0531298	0.176324	0.515356	14	0.214286	Unchanged
Peripheral blood	Rhinorrhea vs. no rhinorrhea	NO Signaling	0.986547	1	0.0515309	0.1971	0.481301	8	0.375	Unchanged
Peripheral blood	Rhinorrhea vs. no rhinorrhea	DNA Sensing	1	1	0.0550211	0.106815	0.396292	32	0.96875	Unchanged
Peripheral blood	Rhinorrhea vs. no rhinorrhea	Tissue Stress	1	1	0.0438002	-0.193258	-0.384979	5	0.2	Unchanged
Peripheral blood	Rhinorrhea vs. no rhinorrhea	IL-17 Signaling	0.984211	1	0.0404114	-0.207011	-0.567982	14	0.214286	Unchanged
Peripheral blood	Rhinorrhea vs. no rhinorrhea	TNF Signaling	0.992284	1	0.0340464	-0.149527	-0.590053	65	0.276923	Unchanged
Peripheral blood	Rhinorrhea vs. no rhinorrhea	Autophagy	0.926316	1	0.0431902	-0.238678	-0.654866	14	0.142857	Unchanged
Peripheral blood	Rhinorrhea vs. no rhinorrhea	TLR Signaling	0.974359	1	0.0338245	-0.162954	-0.660136	73	0.0958904	Unchanged
Peripheral blood	Rhinorrhea vs. no rhinorrhea	TH1 Differentiation	0.854484	1	0.0452247	-0.236127	-0.694379	17	0.117647	Unchanged
Peripheral blood	Rhinorrhea vs. no rhinorrhea	Virus-Host Interaction	0.866197	1	0.0464155	-0.266822	-0.698804	12	0.5	Unchanged
Peripheral blood	Rhinorrhea vs. no rhinorrhea	MAPK Signaling	0.855241	1	0.0444181	-0.235953	-0.729383	22	0.409091	Unchanged
Peripheral blood	Rhinorrhea vs. no rhinorrhea	NF-kappaB Signaling	0.927132	1	0.0374584	-0.184826	-0.729788	66	0.181818	Unchanged
Peripheral blood	Rhinorrhea vs. no rhinorrhea	Cytotoxicity	0.818505	1	0.0494905	-0.289631	-0.735955	11	0.0909091	Unchanged
Peripheral blood	Rhinorrhea vs. no rhinorrhea	TH17 Differentiation	0.80737	1	0.0473534	-0.234027	-0.772596	29	0.482759	Unchanged
Peripheral blood	Rhinorrhea vs. no rhinorrhea	Apoptosis	0.796667	1	0.0477342	-0.240587	-0.777666	27	0.481481	Unchanged
Peripheral blood	Rhinorrhea vs. no rhinorrhea	Oxidative Stress Response	0.807631	1	0.0449543	-0.214673	-0.780148	43	0.302326	Unchanged
Peripheral blood	Rhinorrhea vs. no rhinorrhea	HIF1A Signaling	0.76819	1	0.0500923	-0.266002	-0.782232	17	0.294118	Unchanged
Peripheral blood	Rhinorrhea vs. no rhinorrhea	IL-6 Signaling	0.75614	1	0.0524828	-0.29347	-0.786124	13	0.230769	Unchanged
Peripheral blood	Rhinorrhea vs. no rhinorrhea	Lymphocyte Trafficking	0.753794	1	0.0508054	-0.264016	-0.798888	20	0.15	Unchanged
Peripheral blood	Rhinorrhea vs. no rhinorrhea	NK Activity	0.762626	1	0.0501934	-0.249069	-0.812514	28	0.214286	Unchanged
Peripheral blood	Rhinorrhea vs. no rhinorrhea	Interferon Response	0.804404	1	0.0356933	-0.176253	-0.863513	244	0.241803	Unchanged
Peripheral blood	Rhinorrhea vs. no rhinorrhea	Homeostasis	0.73107	1	0.0404935	-0.183648	-0.904254	262	0.320611	Unchanged
Peripheral blood	Rhinorrhea vs. no rhinorrhea	Coagulation	0.5625	1	0.0646485	-0.276304	-0.928426	31	0.16129	Unchanged
Peripheral blood	Rhinorrhea vs. no rhinorrhea	PPAR Signaling	0.542125	1	0.0704501	-0.418565	-0.936341	7	0.428571	Unchanged
Peripheral blood	Rhinorrhea vs. no rhinorrhea	MHC Class I Antigen Presentation	0.541667	1	0.0658312	-0.277106	-0.943863	33	0.242424	Unchanged
Peripheral blood	Rhinorrhea vs. no rhinorrhea	Leukotriene and Prostaglandin Inflammation	0.475439	1	0.0749279	-0.370038	-0.991229	13	0.692308	Unchanged
Peripheral blood	Rhinorrhea vs. no rhinorrhea	BCR Signaling	0.421136	1	0.0756946	-0.270959	-1.03062	53	0.283019	Unchanged
Peripheral blood	Rhinorrhea vs. no rhinorrhea	TGF-beta Signaling	0.429054	1	0.0782955	-0.327914	-1.04727	25	0.24	Unchanged
Peripheral blood	Rhinorrhea vs. no rhinorrhea	Other Interleukin Signaling	0.348297	0.939893	0.0847985	-0.272236	-1.0698	64	0.359375	Unchanged
Peripheral blood	Rhinorrhea vs. no rhinorrhea	TH2 Differentiation	0.354386	0.939893	0.0908241	-0.396193	-1.08704	14	0.5	Unchanged
Peripheral blood	Rhinorrhea vs. no rhinorrhea	Host Susceptibility	0.30782	0.894145	0.0959207	-0.3617	-1.11809	22	0.409091	Unchanged
Peripheral blood	Rhinorrhea vs. no rhinorrhea	IL-1 Signaling	0.261513	0.886239	0.105125	-0.331887	-1.14097	34	0.411765	Unchanged
Peripheral blood	Rhinorrhea vs. no rhinorrhea	Phagocytosis	0.277129	0.889134	0.102449	-0.362054	-1.15248	24	0.333333	Unchanged
Peripheral blood	Rhinorrhea vs. no rhinorrhea	TH9 Differentiation	0.291519	0.889134	0.102822	-0.47784	-1.1628	9	0.666667	Unchanged
Peripheral blood	Rhinorrhea vs. no rhinorrhea	Type II Interferon Signaling	0.20098	0.721165	0.122108	-0.342352	-1.19523	36	0.444444	Unchanged
Peripheral blood	Rhinorrhea vs. no rhinorrhea	IL-2 Signaling	0.182125	0.694351	0.131458	-0.404687	-1.22455	20	0.3	Unchanged
Peripheral blood	Rhinorrhea vs. no rhinorrhea	JAK-STAT Signaling	0.172468	0.694351	0.130777	-0.344374	-1.23307	40	0.375	Unchanged
Peripheral blood	Rhinorrhea vs. no rhinorrhea	Complement System	0.165541	0.694351	0.138805	-0.415362	-1.24596	19	0.368421	Unchanged
Peripheral blood	Rhinorrhea vs. no rhinorrhea	Lysosome	0.135135	0.694351	0.155242	-0.399672	-1.27644	25	0.44	Unchanged
Peripheral blood	Rhinorrhea vs. no rhinorrhea	Angiotensin System	0.178761	0.694351	0.13649	-0.508232	-1.27816	10	0.5	Unchanged
Peripheral blood	Rhinorrhea vs. no rhinorrhea	Adaptive Immune Response	0.0104356	0.212192	0.38073	-0.26234	-1.33673	390	0.317949	Unchanged
Peripheral blood	Rhinorrhea vs. no rhinorrhea	Type III Interferon Signaling	0.151079	0.694351	0.151149	-0.577379	-1.3506	8	0.625	Unchanged
Peripheral blood	Rhinorrhea vs. no rhinorrhea	Chemokine Signaling	0.0741325	0.598039	0.206588	-0.358172	-1.36234	53	0.396226	Unchanged
Peripheral blood	Rhinorrhea vs. no rhinorrhea	Mononuclear Cell Migration	0.089527	0.606794	0.193813	-0.407962	-1.37082	31	0.483871	Unchanged
Peripheral blood	Rhinorrhea vs. no rhinorrhea	MHC Class II Antigen Presentation	0.0738137	0.598039	0.21925	-0.497768	-1.40034	15	0.333333	Unchanged
Peripheral blood	Rhinorrhea vs. no rhinorrhea	Innate Immune Cell Activation	0.000432509	0.0256838	0.498493	-0.279358	-1.4509	473	0.327696	Down-regulated
Peripheral blood	Rhinorrhea vs. no rhinorrhea	Myeloid Inflammation	0.0546169	0.598039	0.321776	-0.484741	-1.54813	25	0.6	Unchanged
Peripheral blood	Rhinorrhea vs. no rhinorrhea	Host Defense Peptides	0.0227036	0.346229	0.352488	-0.602327	-1.65262	14	0.5	Unchanged
Peripheral blood	Rhinorrhea vs. no rhinorrhea	Myeloid Activation	0.000842093	0.0256838	0.477271	-0.363213	-1.67185	153	0.366013	Down-regulated

## Sheet: Loss of smell
Supplementary Data 7. Output from age-adjusted gene set enrichment analysis of immune modules in peripheral blood samples from SARS-CoV-2-infected participants by symptom presence
Sample Type	Comparison	Gene Module	pval	padj	log2err	ES	NES	size	GeneRatio	Expression
Peripheral blood	Loss of smell vs. no loss of smell	Immune Exhaustion	0.16537	0.36027	0.15017	0.424964	1.2755	16	0.4375	Unchanged
Peripheral blood	Loss of smell vs. no loss of smell	TCR Signaling	0.130112	0.345078	0.166934	0.281993	1.2377	83	0.409639	Unchanged
Peripheral blood	Loss of smell vs. no loss of smell	HIF1A Signaling	0.209901	0.426799	0.132846	0.394436	1.19667	17	0.470588	Unchanged
Peripheral blood	Loss of smell vs. no loss of smell	TGF-beta Signaling	0.241176	0.448918	0.122108	0.342793	1.16836	25	0.2	Unchanged
Peripheral blood	Loss of smell vs. no loss of smell	Proteotoxic Stress	0.272908	0.487289	0.114751	0.327874	1.13351	28	0.25	Unchanged
Peripheral blood	Loss of smell vs. no loss of smell	Leukotriene and Prostaglandin Inflammation	0.348968	0.560186	0.0956031	0.389341	1.10028	13	0.384615	Unchanged
Peripheral blood	Loss of smell vs. no loss of smell	Oxidative Stress Response	0.326255	0.552821	0.101351	0.275676	1.07394	43	0.139535	Unchanged
Peripheral blood	Loss of smell vs. no loss of smell	Treg Differentiation	0.419476	0.6397	0.0850427	0.353612	1.02287	14	0.571429	Unchanged
Peripheral blood	Loss of smell vs. no loss of smell	T-cell Costimulation	0.452569	0.642017	0.0838361	0.301558	1.00813	24	0.166667	Unchanged
Peripheral blood	Loss of smell vs. no loss of smell	Tissue Stress	0.566879	0.781947	0.0756946	0.44427	0.926089	5	0.4	Unchanged
Peripheral blood	Loss of smell vs. no loss of smell	JAK-STAT Signaling	0.8659	0.93936	0.0502948	0.200157	0.76613	40	0.225	Unchanged
Peripheral blood	Loss of smell vs. no loss of smell	TH17 Differentiation	0.92016	0.951352	0.049391	0.194617	0.683968	29	0.482759	Unchanged
Peripheral blood	Loss of smell vs. no loss of smell	IL-6 Signaling	0.885553	0.93936	0.0483118	0.235386	0.6652	13	0.461538	Unchanged
Peripheral blood	Loss of smell vs. no loss of smell	TH1 Differentiation	0.956436	0.972376	0.0472587	0.208678	0.6331	17	0.294118	Unchanged
Peripheral blood	Loss of smell vs. no loss of smell	TH2 Differentiation	0.991453	0.991453	0.049094	-0.166801	-0.480542	14	0.142857	Unchanged
Peripheral blood	Loss of smell vs. no loss of smell	IL-17 Signaling	0.893162	0.93936	0.0538979	-0.233245	-0.671962	14	0.428571	Unchanged
Peripheral blood	Loss of smell vs. no loss of smell	Autophagy	0.863248	0.93936	0.0554793	-0.244614	-0.704716	14	0.285714	Unchanged
Peripheral blood	Loss of smell vs. no loss of smell	NK Activity	0.89	0.93936	0.0510114	-0.204745	-0.724522	28	0.142857	Unchanged
Peripheral blood	Loss of smell vs. no loss of smell	Inflammasomes	0.861224	0.93936	0.0534572	-0.222045	-0.731829	22	0.409091	Unchanged
Peripheral blood	Loss of smell vs. no loss of smell	Cytotoxicity	0.773469	0.907339	0.0584693	-0.284545	-0.762358	11	0.454545	Unchanged
Peripheral blood	Loss of smell vs. no loss of smell	PPAR Signaling	0.766467	0.907339	0.057853	-0.339843	-0.770092	7	0.142857	Unchanged
Peripheral blood	Loss of smell vs. no loss of smell	TH9 Differentiation	0.760956	0.907339	0.0580984	-0.309712	-0.770666	9	0.666667	Unchanged
Peripheral blood	Loss of smell vs. no loss of smell	Type III Interferon Signaling	0.688623	0.893744	0.0629395	-0.336356	-0.804907	8	0.5	Unchanged
Peripheral blood	Loss of smell vs. no loss of smell	Immune Memory	0.708583	0.900491	0.0615707	-0.357379	-0.809829	7	0.285714	Unchanged
Peripheral blood	Loss of smell vs. no loss of smell	Apoptosis	0.752556	0.907339	0.0598603	-0.234963	-0.81632	27	0.259259	Unchanged
Peripheral blood	Loss of smell vs. no loss of smell	TLR Signaling	0.657267	0.871593	0.0692836	-0.2068	-0.904245	73	0.273973	Unchanged
Peripheral blood	Loss of smell vs. no loss of smell	ALPK1 Signaling	0.576846	0.781947	0.0716527	-0.40979	-0.928593	7	0.285714	Unchanged
Peripheral blood	Loss of smell vs. no loss of smell	Lymphocyte Trafficking	0.445585	0.642017	0.086795	-0.314885	-1.00997	20	0.35	Unchanged
Peripheral blood	Loss of smell vs. no loss of smell	Glycan Sensing	0.444444	0.642017	0.0880945	-0.270222	-1.0256	38	0.131579	Unchanged
Peripheral blood	Loss of smell vs. no loss of smell	Other Interleukin Signaling	0.38806	0.606965	0.0968878	-0.240109	-1.03221	64	0.25	Unchanged
Peripheral blood	Loss of smell vs. no loss of smell	Myeloid Inflammation	0.335366	0.5529	0.102822	-0.315379	-1.07412	25	0.4	Unchanged
Peripheral blood	Loss of smell vs. no loss of smell	MAPK Signaling	0.279592	0.487289	0.114751	-0.342328	-1.12826	22	0.181818	Unchanged
Peripheral blood	Loss of smell vs. no loss of smell	Homeostasis	0.103865	0.301702	0.216543	-0.219796	-1.1699	262	0.332061	Unchanged
Peripheral blood	Loss of smell vs. no loss of smell	Virus-Host Interaction	0.242857	0.448918	0.124434	-0.42584	-1.18198	12	0.5	Unchanged
Peripheral blood	Loss of smell vs. no loss of smell	IL-2 Signaling	0.234086	0.448918	0.127505	-0.372161	-1.19368	20	0.45	Unchanged
Peripheral blood	Loss of smell vs. no loss of smell	TNF Signaling	0.151064	0.36027	0.165657	-0.279607	-1.20599	65	0.338462	Unchanged
Peripheral blood	Loss of smell vs. no loss of smell	NF-kappaB Signaling	0.146237	0.36027	0.169571	-0.282174	-1.21458	66	0.30303	Unchanged
Peripheral blood	Loss of smell vs. no loss of smell	Coagulation	0.158635	0.36027	0.156312	-0.337118	-1.22538	31	0.322581	Unchanged
Peripheral blood	Loss of smell vs. no loss of smell	Phagocytosis	0.171371	0.36047	0.15017	-0.368004	-1.24745	24	0.541667	Unchanged
Peripheral blood	Loss of smell vs. no loss of smell	Angiotensin System	0.163968	0.36027	0.154191	-0.499991	-1.28555	10	0.3	Unchanged
Peripheral blood	Loss of smell vs. no loss of smell	RNA Sensing	0.10142	0.301702	0.199915	-0.323666	-1.29439	45	0.377778	Unchanged
Peripheral blood	Loss of smell vs. no loss of smell	Host Susceptibility	0.114286	0.316883	0.188204	-0.402732	-1.32735	22	0.454545	Unchanged
Peripheral blood	Loss of smell vs. no loss of smell	NLR Signaling	0.0592105	0.212461	0.276501	-0.298115	-1.34979	84	0.380952	Unchanged
Peripheral blood	Loss of smell vs. no loss of smell	Chemokine Signaling	0.0699153	0.236935	0.248911	-0.327267	-1.35171	53	0.339623	Unchanged
Peripheral blood	Loss of smell vs. no loss of smell	BCR Signaling	0.0825869	0.265147	0.287805	-0.338326	-1.39739	53	0.339623	Unchanged
Peripheral blood	Loss of smell vs. no loss of smell	Adaptive Immune Response	0.00027946	0.00213088	0.498493	-0.261111	-1.45075	390	0.266667	Down-regulated
Peripheral blood	Loss of smell vs. no loss of smell	IL-1 Signaling	0.0515464	0.196521	0.287857	-0.392451	-1.45671	34	0.176471	Unchanged
Peripheral blood	Loss of smell vs. no loss of smell	NO Signaling	0.0441136	0.190909	0.321776	-0.63055	-1.50892	8	0.5	Unchanged
Peripheral blood	Loss of smell vs. no loss of smell	Complement System	0.0469449	0.190909	0.321776	-0.491156	-1.55187	19	0.368421	Unchanged
Peripheral blood	Loss of smell vs. no loss of smell	Innate Immune Cell Activation	2.66929e-06	6.92865e-05	0.627257	-0.281041	-1.58698	473	0.378436	Down-regulated
Peripheral blood	Loss of smell vs. no loss of smell	Lysosome	0.00809424	0.0448862	0.38073	-0.489632	-1.66759	25	0.56	Down-regulated
Peripheral blood	Loss of smell vs. no loss of smell	Host Defense Peptides	0.010577	0.0537662	0.38073	-0.592437	-1.70677	14	0.785714	Unchanged
Peripheral blood	Loss of smell vs. no loss of smell	Myeloid Activation	0.000137928	0.00140226	0.518848	-0.345449	-1.71501	153	0.313725	Down-regulated
Peripheral blood	Loss of smell vs. no loss of smell	MHC Class II Antigen Presentation	0.0162893	0.0764346	0.352488	-0.582218	-1.71545	15	0.533333	Unchanged
Peripheral blood	Loss of smell vs. no loss of smell	Mononuclear Cell Migration	0.00364461	0.0222321	0.431708	-0.485024	-1.763	31	0.354839	Down-regulated
Peripheral blood	Loss of smell vs. no loss of smell	Interferon Response Genes	0.00142104	0.00963153	0.45506	-0.57777	-1.94187	23	0.695652	Down-regulated
Peripheral blood	Loss of smell vs. no loss of smell	DNA Sensing	0.000176793	0.00154062	0.518848	-0.547382	-2.01333	32	0.53125	Down-regulated
Peripheral blood	Loss of smell vs. no loss of smell	Interferon Response	2.75396e-09	1.67992e-07	0.774939	-0.382347	-2.02106	244	0.442623	Down-regulated
Peripheral blood	Loss of smell vs. no loss of smell	Type II Interferon Signaling	0.00010813	0.00131919	0.538434	-0.558841	-2.11037	36	0.583333	Down-regulated
Peripheral blood	Loss of smell vs. no loss of smell	Type I Interferon Signaling	3.40753e-06	6.92865e-05	0.627257	-0.513577	-2.17629	60	0.566667	Down-regulated
Peripheral blood	Loss of smell vs. no loss of smell	MHC Class I Antigen Presentation	3.43036e-05	0.00052313	0.557332	-0.585676	-2.18175	33	0.545455	Down-regulated

## Sheet: Loss of taste
Supplementary Data 7. Output from age-adjusted gene set enrichment analysis of immune modules in peripheral blood samples from SARS-CoV-2-infected participants by symptom presence
Sample Type	Comparison	Gene Module	pval	padj	log2err	ES	NES	size	GeneRatio	Expression
Peripheral blood	Loss of taste vs. no loss of taste	TCR Signaling	0.0375866	0.208435	0.321776	0.31801	1.39541	83	0.313253	Unchanged
Peripheral blood	Loss of taste vs. no loss of taste	Immune Exhaustion	0.0933573	0.349527	0.195789	0.466523	1.38742	16	0.625	Unchanged
Peripheral blood	Loss of taste vs. no loss of taste	Cytotoxicity	0.300738	0.599068	0.103576	0.429617	1.12424	11	0.818182	Unchanged
Peripheral blood	Loss of taste vs. no loss of taste	Proteotoxic Stress	0.318426	0.606999	0.0982123	0.325324	1.10999	28	0.392857	Unchanged
Peripheral blood	Loss of taste vs. no loss of taste	HIF1A Signaling	0.37037	0.647347	0.0913924	0.361567	1.08235	17	0.294118	Unchanged
Peripheral blood	Loss of taste vs. no loss of taste	TGF-beta Signaling	0.423913	0.679293	0.0826646	0.313159	1.03529	25	0.28	Unchanged
Peripheral blood	Loss of taste vs. no loss of taste	NK Activity	0.445438	0.679293	0.0793435	0.297713	1.01579	28	0.428571	Unchanged
Peripheral blood	Loss of taste vs. no loss of taste	TH1 Differentiation	0.444444	0.679293	0.0813027	0.338234	1.0125	17	0.294118	Unchanged
Peripheral blood	Loss of taste vs. no loss of taste	T-cell Costimulation	0.486679	0.706843	0.0743625	0.298306	0.985496	24	0.333333	Unchanged
Peripheral blood	Loss of taste vs. no loss of taste	Leukotriene and Prostaglandin Inflammation	0.518315	0.735284	0.0727141	0.346085	0.954611	13	0.461538	Unchanged
Peripheral blood	Loss of taste vs. no loss of taste	JAK-STAT Signaling	0.55516	0.769654	0.0678338	0.256751	0.950807	40	0.275	Unchanged
Peripheral blood	Loss of taste vs. no loss of taste	Apoptosis	0.685252	0.848598	0.0582216	0.257476	0.867912	27	0.407407	Unchanged
Peripheral blood	Loss of taste vs. no loss of taste	TH2 Differentiation	0.695572	0.848598	0.0587186	0.298412	0.844076	14	0.214286	Unchanged
Peripheral blood	Loss of taste vs. no loss of taste	Oxidative Stress Response	0.770318	0.863074	0.0519512	0.221216	0.83342	43	0.232558	Unchanged
Peripheral blood	Loss of taste vs. no loss of taste	TH17 Differentiation	0.778182	0.863074	0.052805	0.235084	0.807841	29	0.275862	Unchanged
Peripheral blood	Loss of taste vs. no loss of taste	Treg Differentiation	0.745387	0.857899	0.0554793	0.285569	0.807751	14	0.285714	Unchanged
Peripheral blood	Loss of taste vs. no loss of taste	Immune Memory	0.718631	0.857899	0.0585938	0.351781	0.806127	7	0.428571	Unchanged
Peripheral blood	Loss of taste vs. no loss of taste	Inflammasomes	0.82554	0.899248	0.0495902	0.232078	0.748522	22	0.272727	Unchanged
Peripheral blood	Loss of taste vs. no loss of taste	Tissue Stress	0.876	0.92131	0.0517405	0.324264	0.655959	5	0.6	Unchanged
Peripheral blood	Loss of taste vs. no loss of taste	IL-6 Signaling	0.978022	0.978022	0.0426734	0.188407	0.519687	13	1	Unchanged
Peripheral blood	Loss of taste vs. no loss of taste	TLR Signaling	0.942263	0.957968	0.0550211	-0.163617	-0.727271	73	0.39726	Unchanged
Peripheral blood	Loss of taste vs. no loss of taste	Other Interleukin Signaling	0.941725	0.957968	0.0554793	-0.170941	-0.738384	64	0.359375	Unchanged
Peripheral blood	Loss of taste vs. no loss of taste	PPAR Signaling	0.741597	0.857899	0.0618406	-0.341322	-0.784644	7	0.142857	Unchanged
Peripheral blood	Loss of taste vs. no loss of taste	NLR Signaling	0.858156	0.918378	0.0605093	-0.176872	-0.801746	84	0.392857	Unchanged
Peripheral blood	Loss of taste vs. no loss of taste	IL-2 Signaling	0.657143	0.835119	0.0699459	-0.27344	-0.873645	20	0.3	Unchanged
Peripheral blood	Loss of taste vs. no loss of taste	Autophagy	0.586957	0.785623	0.0751182	-0.309671	-0.89875	14	0.285714	Unchanged
Peripheral blood	Loss of taste vs. no loss of taste	ALPK1 Signaling	0.592437	0.785623	0.0728939	-0.393454	-0.904487	7	0.285714	Unchanged
Peripheral blood	Loss of taste vs. no loss of taste	RNA Sensing	0.609195	0.790658	0.0760837	-0.228561	-0.908654	45	0.422222	Unchanged
Peripheral blood	Loss of taste vs. no loss of taste	IL-17 Signaling	0.441304	0.679293	0.0905429	-0.342714	-0.99465	14	0.357143	Unchanged
Peripheral blood	Loss of taste vs. no loss of taste	Type III Interferon Signaling	0.461874	0.687178	0.0880945	-0.418672	-0.995731	8	0.5	Unchanged
Peripheral blood	Loss of taste vs. no loss of taste	NF-kappaB Signaling	0.420561	0.679293	0.0975449	-0.230972	-1.00582	66	0.439394	Unchanged
Peripheral blood	Loss of taste vs. no loss of taste	TNF Signaling	0.342593	0.633277	0.109684	-0.242625	-1.05421	65	0.4	Unchanged
Peripheral blood	Loss of taste vs. no loss of taste	Lymphocyte Trafficking	0.371429	0.647347	0.101351	-0.33002	-1.05442	20	0.4	Unchanged
Peripheral blood	Loss of taste vs. no loss of taste	Homeostasis	0.290411	0.599068	0.132846	-0.196233	-1.05577	262	0.354962	Unchanged
Peripheral blood	Loss of taste vs. no loss of taste	Myeloid Inflammation	0.304444	0.599068	0.114751	-0.333673	-1.11934	25	0.44	Unchanged
Peripheral blood	Loss of taste vs. no loss of taste	MAPK Signaling	0.300448	0.599068	0.116234	-0.345299	-1.12584	22	0.454545	Unchanged
Peripheral blood	Loss of taste vs. no loss of taste	Chemokine Signaling	0.248244	0.599068	0.132846	-0.274769	-1.13581	53	0.207547	Unchanged
Peripheral blood	Loss of taste vs. no loss of taste	Adaptive Immune Response	0.0880682	0.349527	0.257206	-0.206129	-1.15294	390	0.338462	Unchanged
Peripheral blood	Loss of taste vs. no loss of taste	Interferon Response Genes	0.265909	0.599068	0.12564	-0.350679	-1.15402	23	0.391304	Unchanged
Peripheral blood	Loss of taste vs. no loss of taste	Virus-Host Interaction	0.275488	0.599068	0.119888	-0.421485	-1.16521	12	0.666667	Unchanged
Peripheral blood	Loss of taste vs. no loss of taste	Coagulation	0.165919	0.442029	0.161979	-0.343992	-1.24029	31	0.225806	Unchanged
Peripheral blood	Loss of taste vs. no loss of taste	Glycan Sensing	0.166667	0.442029	0.16318	-0.329832	-1.25901	38	0.263158	Unchanged
Peripheral blood	Loss of taste vs. no loss of taste	TH9 Differentiation	0.187234	0.475887	0.147331	-0.514633	-1.28362	9	0.333333	Unchanged
Peripheral blood	Loss of taste vs. no loss of taste	BCR Signaling	0.11007	0.353383	0.206588	-0.318522	-1.31667	53	0.320755	Unchanged
Peripheral blood	Loss of taste vs. no loss of taste	IL-1 Signaling	0.117517	0.358426	0.193813	-0.357528	-1.32067	34	0.205882	Unchanged
Peripheral blood	Loss of taste vs. no loss of taste	Mononuclear Cell Migration	0.103139	0.349527	0.208955	-0.372303	-1.34237	31	0.322581	Unchanged
Peripheral blood	Loss of taste vs. no loss of taste	NO Signaling	0.148148	0.430335	0.169571	-0.570453	-1.35671	8	0.375	Unchanged
Peripheral blood	Loss of taste vs. no loss of taste	Lysosome	0.0977778	0.349527	0.213928	-0.405005	-1.35863	25	0.52	Unchanged
Peripheral blood	Loss of taste vs. no loss of taste	Interferon Response	0.0042881	0.0326968	0.407018	-0.258847	-1.38699	244	0.430328	Down-regulated
Peripheral blood	Loss of taste vs. no loss of taste	Phagocytosis	0.0933941	0.349527	0.222056	-0.418486	-1.38731	24	0.625	Unchanged
Peripheral blood	Loss of taste vs. no loss of taste	Innate Immune Cell Activation	0.000112196	0.00342198	0.538434	-0.252612	-1.44575	473	0.41649	Down-regulated
Peripheral blood	Loss of taste vs. no loss of taste	Complement System	0.059867	0.280914	0.276501	-0.466695	-1.4787	19	0.473684	Unchanged
Peripheral blood	Loss of taste vs. no loss of taste	Host Susceptibility	0.0374183	0.208435	0.321776	-0.479097	-1.56209	22	0.545455	Unchanged
Peripheral blood	Loss of taste vs. no loss of taste	Angiotensin System	0.0544662	0.27687	0.287857	-0.607475	-1.57852	10	0.5	Unchanged
Peripheral blood	Loss of taste vs. no loss of taste	MHC Class II Antigen Presentation	0.00888921	0.0602491	0.38073	-0.579746	-1.69832	15	0.666667	Unchanged
Peripheral blood	Loss of taste vs. no loss of taste	DNA Sensing	0.00350275	0.0318629	0.431708	-0.479458	-1.72543	32	0.625	Down-regulated
Peripheral blood	Loss of taste vs. no loss of taste	MHC Class I Antigen Presentation	0.00365639	0.0318629	0.431708	-0.479852	-1.75562	33	0.393939	Down-regulated
Peripheral blood	Loss of taste vs. no loss of taste	Type II Interferon Signaling	0.00153153	0.0186846	0.45506	-0.483086	-1.80986	36	0.5	Down-regulated
Peripheral blood	Loss of taste vs. no loss of taste	Myeloid Activation	1.66586e-05	0.00101618	0.57561	-0.365052	-1.83298	153	0.509804	Down-regulated
Peripheral blood	Loss of taste vs. no loss of taste	Type I Interferon Signaling	0.000713385	0.0145055	0.477271	-0.431857	-1.84768	60	0.4	Down-regulated
Peripheral blood	Loss of taste vs. no loss of taste	Host Defense Peptides	0.00126559	0.0186846	0.45506	-0.680383	-1.97466	14	0.428571	Down-regulated
