# Supplementary material for: Age-associated differences in mucosal and systemic host responses to SARS-CoV-2 infection
Source: Nat Commun. 2025 Mar 10;16:2383. doi: 10.1038/s41467-025-57655-3 (PMC11894178; doi:10.1038/s41467-025-57655-3)
Supplement: Supplementary file 10 — Supplementary Data 8 [file 41467_2025_57655_MOESM10_ESM.xlsx]

## Sheet: Data_S8
Supplementary Data 8. Correlations between expression of immune modules in paired upper respiratory and peripheral blood samples from the same individual within pediatric age groups
Upper respiratory sample module expression	Peripheral blood sample module expression	Correlation coefficient	p
Type I interferon signaling.NSB	Type I interferon signaling.PAX	0.601578	2.85983e-10
Type I interferon signaling.NSB	Type II interferon signaling.PAX	0.550251	1.60383e-08
RNA sensing.NSB	Type I interferon signaling.PAX	0.503408	3.65524e-07
RNA sensing.NSB	Type II interferon signaling.PAX	0.484913	1.11015e-06
Type I interferon signaling.NSB	RNA sensing.PAX	0.481945	1.31886e-06
Type I interferon signaling.NSB	MHC class I presentation.PAX	0.441037	1.21115e-05
Type I interferon signaling.NSB	Interferon response.PAX	0.434091	1.71687e-05
RNA sensing.NSB	RNA sensing.PAX	0.433848	1.73769e-05
Type II interferon signaling.NSB	Type I interferon signaling.PAX	0.424308	2.77095e-05
RNA sensing.NSB	MHC class I presentation.PAX	0.402978	7.48489e-05
Type II interferon signaling.NSB	Type II interferon signaling.PAX	0.397958	9.36684e-05
Type I interferon signaling.NSB	Type III interferon signaling.PAX	0.386314	0.000155449
RNA sensing.NSB	Interferon response.PAX	0.385226	0.000162832
RNA sensing.NSB	MHC class II presentation.PAX	0.381034	0.000194402
Interferon response.NSB	Type I interferon signaling.PAX	0.372638	0.000275265
Type I interferon signaling.NSB	MHC class II presentation.PAX	0.362853	0.000408049
Type III interferon signaling.NSB	MHC class II presentation.PAX	0.361095	0.000437381
RNA sensing.NSB	Type III interferon signaling.PAX	0.355299	0.00054831
Interferon response.NSB	Type II interferon signaling.PAX	0.353426	0.000589342
Type II interferon signaling.NSB	MHC class II presentation.PAX	0.339325	0.00100041
Type II interferon signaling.NSB	RNA sensing.PAX	0.329365	0.00143284
Immune memory.NSB	Immune memory.PAX	0.328418	0.00148168
MHC class I presentation.NSB	Type I interferon signaling.PAX	0.326694	0.00157456
BCR signaling.NSB	Immune memory.PAX	0.303863	0.00340969
MHC class I presentation.NSB	Type II interferon signaling.PAX	0.303583	0.00344089
Interferon response.NSB	RNA sensing.PAX	0.300909	0.00375189
Type II interferon signaling.NSB	MHC class I presentation.PAX	0.300434	0.00380967
Interferon response.NSB	MHC class II presentation.PAX	0.297297	0.00421196
MHC class II presentation.NSB	Immune memory.PAX	0.296032	0.00438462
Type II interferon signaling.NSB	Type III interferon signaling.PAX	0.295576	0.00444839
Nod-like receptor signaling.NSB	Type I interferon signaling.PAX	0.29508	0.00451861
Type III interferon signaling.NSB	Type II interferon signaling.PAX	0.291013	0.00513321
Nod-like receptor signaling.NSB	Type II interferon signaling.PAX	0.286568	0.00588888
Type II interferon signaling.NSB	Interferon response.PAX	0.282806	0.00660388
Lymphocyte trafficking.NSB	Immune memory.PAX	0.280451	0.00708938
Type III interferon signaling.NSB	Type I interferon signaling.PAX	0.277489	0.00774479
Coagulation.NSB	Treg differentiation.PAX	0.277182	0.00781562
MHC class I presentation.NSB	MHC class II presentation.PAX	0.275517	0.00821013
Type I interferon signaling.NSB	Nod-like receptor signaling.PAX	0.272571	0.00895119
Complement system.NSB	Treg differentiation.PAX	0.265427	0.0109969
RNA sensing.NSB	Nod-like receptor signaling.PAX	0.261903	0.0121488
Interferon response.NSB	MHC class I presentation.PAX	0.260017	0.0128072
Nod-like receptor signaling.NSB	RNA sensing.PAX	0.25938	0.0130366
TNF signaling.NSB	Type I interferon signaling.PAX	0.255924	0.0143439
TNF signaling.NSB	MHC class II presentation.PAX	0.2558	0.0143927
Nod-like receptor signaling.NSB	MHC class II presentation.PAX	0.253984	0.0151266
MHC class I presentation.NSB	RNA sensing.PAX	0.253807	0.0151997
Type III interferon signaling.NSB	RNA sensing.PAX	0.253308	0.0154077
Myeloid activation.NSB	Treg differentiation.PAX	0.253274	0.0154221
Interferon response.NSB	Interferon response.PAX	0.2528	0.0156218
Interferon response.NSB	Type III interferon signaling.PAX	0.252523	0.0157398
Lymphocyte trafficking.NSB	Treg differentiation.PAX	0.251372	0.0162382
TNF signaling.NSB	Type II interferon signaling.PAX	0.248063	0.0177477
NK cell activity.NSB	Immune memory.PAX	0.246896	0.0183079
NF-kappaB signaling.NSB	Immune memory.PAX	0.242569	0.0205209
Adaptive immune response.NSB	Immune memory.PAX	0.240919	0.0214232
Phagocytosis.NSB	Treg differentiation.PAX	0.239926	0.0219821
Type I interferon signaling.NSB	Mononuclear cell migration.PAX	0.239697	0.0221126
Type II interferon signaling.NSB	Immune memory.PAX	0.238388	0.0228725
Type III interferon signaling.NSB	Immune memory.PAX	0.237699	0.0232814
Type III interferon signaling.NSB	Type III interferon signaling.PAX	0.236299	0.0241315
RNA sensing.NSB	Mononuclear cell migration.PAX	0.236243	0.0241665
Immune exhaustion.NSB	Type I interferon signaling.PAX	0.233696	0.0257829
BCR signaling.NSB	Treg differentiation.PAX	0.233456	0.0259399
JAK-STAT signaling.NSB	Immune memory.PAX	0.231268	0.0274083
Treg differentiation.NSB	Immune memory.PAX	0.229858	0.0283916
Type III interferon signaling.NSB	MHC class I presentation.PAX	0.227884	0.0298183
TCR signaling.NSB	Immune memory.PAX	0.225409	0.0316928
TNF signaling.NSB	RNA sensing.PAX	0.225208	0.0318492
Mononuclear cell migration.NSB	Type I interferon signaling.PAX	0.224038	0.0327728
MHC class I presentation.NSB	Immune memory.PAX	0.223264	0.0333961
MHC class II presentation.NSB	MHC class II presentation.PAX	0.220897	0.0353643
Type I interferon signaling.NSB	Immune memory.PAX	0.220788	0.0354577
JAK-STAT signaling.NSB	MHC class II presentation.PAX	0.218889	0.0371095
Chemokine signaling.NSB	Immune memory.PAX	0.218559	0.0374031
MHC class I presentation.NSB	MHC class I presentation.PAX	0.218067	0.0378448
Complement system.NSB	Immune memory.PAX	0.217925	0.0379729
Type III interferon signaling.NSB	Interferon response.PAX	0.217524	0.0383371
Immune memory.NSB	Treg differentiation.PAX	0.216313	0.039454
Myeloid inflammation.NSB	Treg differentiation.PAX	0.2151	0.0406001
RNA sensing.NSB	Myeloid inflammation.PAX	0.214293	0.041378
Inflammasomes.NSB	Immune memory.PAX	0.213924	0.0417376
RNA sensing.NSB	Inflammasomes.PAX	0.213537	0.0421174
Nod-like receptor signaling.NSB	MHC class I presentation.PAX	0.21351	0.0421436
Immune exhaustion.NSB	Type II interferon signaling.PAX	0.213467	0.0421865
Interferon response.NSB	Immune memory.PAX	0.213131	0.0425191
Inflammasomes.NSB	Treg differentiation.PAX	0.212204	0.043448
Chemokine signaling.NSB	MHC class II presentation.PAX	0.2104	0.0453054
Innate immune cell activation.NSB	Immune memory.PAX	0.210335	0.0453734
MHC class I presentation.NSB	Interferon response.PAX	0.209944	0.0457848
Type I interferon signaling.NSB	JAK-STAT signaling.PAX	0.209101	0.0466826
RNA sensing.NSB	JAK-STAT signaling.PAX	0.208864	0.0469372
Nod-like receptor signaling.NSB	Interferon response.PAX	0.207142	0.0488254
Coagulation.NSB	Immune memory.PAX	0.206493	0.0495524
Immune exhaustion.NSB	MHC class II presentation.PAX	0.206284	0.0497892
NF-kappaB signaling.NSB	Treg differentiation.PAX	0.205187	0.0510439
Myeloid inflammation.NSB	Immune memory.PAX	0.202541	0.0541778
Innate immune cell activation.NSB	Treg differentiation.PAX	0.201868	0.0549998
Mononuclear cell migration.NSB	Type II interferon signaling.PAX	0.198984	0.0586371
Type I interferon signaling.NSB	Myeloid inflammation.PAX	0.197654	0.0603796
NF-kappaB signaling.NSB	MHC class II presentation.PAX	0.197563	0.0605004
Nod-like receptor signaling.NSB	Type III interferon signaling.PAX	0.196407	0.0620526
Chemokine signaling.NSB	Treg differentiation.PAX	0.196076	0.0625026
MHC class I presentation.NSB	Type III interferon signaling.PAX	0.195949	0.0626759
Toll-like receptor signaling.NSB	MHC class II presentation.PAX	0.19592	0.0627159
Adaptive immune response.NSB	MHC class II presentation.PAX	0.195003	0.0639804
Myeloid activation.NSB	Immune memory.PAX	0.193289	0.066398
RNA sensing.NSB	Immune memory.PAX	0.193061	0.0667255
Lymphocyte trafficking.NSB	TCR signaling.PAX	0.192012	0.0682489
Immune memory.NSB	MHC class II presentation.PAX	0.190886	0.0699137
NK cell activity.NSB	Treg differentiation.PAX	0.190022	0.0712133
NK cell activity.NSB	TCR signaling.PAX	0.189971	0.0712917
Type III interferon signaling.NSB	JAK-STAT signaling.PAX	0.189305	0.0723075
JAK-STAT signaling.NSB	Treg differentiation.PAX	0.187329	0.0753913
Adaptive immune response.NSB	Treg differentiation.PAX	0.186388	0.0768963
TNF signaling.NSB	MHC class I presentation.PAX	0.186261	0.0771015
Immune exhaustion.NSB	Immune memory.PAX	0.185797	0.0778532
Mononuclear cell migration.NSB	Immune memory.PAX	0.185374	0.0785444
Type I interferon signaling.NSB	Inflammasomes.PAX	0.182505	0.0833632
Phagocytosis.NSB	Immune memory.PAX	0.180532	0.0868124
TNF signaling.NSB	Interferon response.PAX	0.178227	0.0909832
Coagulation.NSB	TCR signaling.PAX	0.173242	0.100544
Chemokine signaling.NSB	Type I interferon signaling.PAX	0.172972	0.101085
JAK-STAT signaling.NSB	Type I interferon signaling.PAX	0.172801	0.101426
TNF signaling.NSB	Type III interferon signaling.PAX	0.17271	0.101609
Type III interferon signaling.NSB	Treg differentiation.PAX	0.171656	0.103747
Mononuclear cell migration.NSB	Treg differentiation.PAX	0.170673	0.10577
Toll-like receptor signaling.NSB	Type I interferon signaling.PAX	0.170397	0.106343
Mononuclear cell migration.NSB	RNA sensing.PAX	0.169927	0.107327
Immune exhaustion.NSB	Type III interferon signaling.PAX	0.169027	0.109229
Toll-like receptor signaling.NSB	Type II interferon signaling.PAX	0.168837	0.109632
Treg differentiation.NSB	Treg differentiation.PAX	0.168808	0.109696
JAK-STAT signaling.NSB	Type II interferon signaling.PAX	0.168693	0.109941
Innate immune cell activation.NSB	MHC class II presentation.PAX	0.167567	0.112368
Mononuclear cell migration.NSB	MHC class II presentation.PAX	0.165248	0.117499
Myeloid inflammation.NSB	Type I interferon signaling.PAX	0.16445	0.119307
Treg differentiation.NSB	MHC class II presentation.PAX	0.163168	0.122253
Inflammasomes.NSB	MHC class II presentation.PAX	0.162704	0.123334
Immune exhaustion.NSB	RNA sensing.PAX	0.162295	0.124294
Toll-like receptor signaling.NSB	RNA sensing.PAX	0.160625	0.128266
Type II interferon signaling.NSB	JAK-STAT signaling.PAX	0.15974	0.13041
Immune exhaustion.NSB	JAK-STAT signaling.PAX	0.159538	0.130903
Complement system.NSB	TCR signaling.PAX	0.157962	0.134801
Nod-like receptor signaling.NSB	Immune memory.PAX	0.15618	0.139312
TCR signaling.NSB	NK cell activity.PAX	0.156142	0.13941
Toll-like receptor signaling.NSB	Treg differentiation.PAX	0.15555	0.140935
Immune exhaustion.NSB	MHC class I presentation.PAX	0.154238	0.144359
Interferon response.NSB	JAK-STAT signaling.PAX	0.154017	0.144943
RNA sensing.NSB	TNF signaling.PAX	0.152484	0.149035
Myeloid activation.NSB	TCR signaling.PAX	0.151508	0.151684
Type II interferon signaling.NSB	Nod-like receptor signaling.PAX	0.150708	0.153884
Phagocytosis.NSB	TCR signaling.PAX	0.149986	0.155888
Leukotriene/prostaglandin inflammation.NSB	Treg differentiation.PAX	0.149867	0.156219
NK cell activity.NSB	NK cell activity.PAX	0.147885	0.161832
Chemokine signaling.NSB	Type II interferon signaling.PAX	0.147795	0.162089
JAK-STAT signaling.NSB	Type III interferon signaling.PAX	0.146782	0.165019
BCR signaling.NSB	MHC class II presentation.PAX	0.146481	0.165896
BCR signaling.NSB	TCR signaling.PAX	0.143137	0.175883
TCR signaling.NSB	MHC class II presentation.PAX	0.142763	0.177026
Type I interferon signaling.NSB	TNF signaling.PAX	0.142366	0.178245
Type II interferon signaling.NSB	Mononuclear cell migration.PAX	0.141917	0.179632
Interferon response.NSB	Nod-like receptor signaling.PAX	0.141153	0.182011
MHC class II presentation.NSB	Treg differentiation.PAX	0.141022	0.182419
TCR signaling.NSB	Treg differentiation.PAX	0.140347	0.184542
Leukotriene/prostaglandin inflammation.NSB	TCR signaling.PAX	0.140031	0.185543
Type III interferon signaling.NSB	Nod-like receptor signaling.PAX	0.139529	0.187141
Inflammasomes.NSB	Type II interferon signaling.PAX	0.13838	0.190835
Inflammasomes.NSB	Type I interferon signaling.PAX	0.137223	0.194607
MHC class I presentation.NSB	Treg differentiation.PAX	0.136021	0.198583
Type II interferon signaling.NSB	Myeloid inflammation.PAX	0.135097	0.201677
Immune exhaustion.NSB	Interferon response.PAX	0.13435	0.204203
MHC class I presentation.NSB	JAK-STAT signaling.PAX	0.133463	0.207235
Innate immune cell activation.NSB	Type I interferon signaling.PAX	0.130708	0.216853
RNA sensing.NSB	Chemokine signaling.PAX	0.130536	0.21746
Myeloid inflammation.NSB	Type II interferon signaling.PAX	0.129749	0.220273
Type I interferon signaling.NSB	Chemokine signaling.PAX	0.129009	0.222938
Nod-like receptor signaling.NSB	Nod-like receptor signaling.PAX	0.127622	0.227993
MHC class II presentation.NSB	Type I interferon signaling.PAX	0.127444	0.22865
Nod-like receptor signaling.NSB	JAK-STAT signaling.PAX	0.126693	0.231426
TNF signaling.NSB	Immune memory.PAX	0.124057	0.241359
Myeloid inflammation.NSB	MHC class II presentation.PAX	0.123855	0.242132
Adaptive immune response.NSB	Type I interferon signaling.PAX	0.123268	0.244385
Toll-like receptor signaling.NSB	Immune memory.PAX	0.122122	0.248833
MHC class II presentation.NSB	Type III interferon signaling.PAX	0.12211	0.248882
Mononuclear cell migration.NSB	Type III interferon signaling.PAX	0.122048	0.249124
Type I interferon signaling.NSB	Adaptive immune response.PAX	0.12171	0.250448
Immune exhaustion.NSB	Immune exhaustion.PAX	0.120424	0.255525
Interferon response.NSB	Treg differentiation.PAX	0.119252	0.260212
TCR signaling.NSB	TCR signaling.PAX	0.118922	0.261542
Immune memory.NSB	TCR signaling.PAX	0.117242	0.26839
Complement system.NSB	MHC class II presentation.PAX	0.116957	0.269563
Nod-like receptor signaling.NSB	Treg differentiation.PAX	0.116927	0.269685
Mononuclear cell migration.NSB	Interferon response.PAX	0.116006	0.273502
Type III interferon signaling.NSB	Myeloid inflammation.PAX	0.115732	0.274645
Innate immune cell activation.NSB	Type II interferon signaling.PAX	0.113835	0.282643
Lymphocyte trafficking.NSB	BCR signaling.PAX	0.113197	0.285367
Adaptive immune response.NSB	Type II interferon signaling.PAX	0.112894	0.286668
Lymphocyte trafficking.NSB	MHC class II presentation.PAX	0.112302	0.289218
Mononuclear cell migration.NSB	MHC class I presentation.PAX	0.11191	0.290916
Type III interferon signaling.NSB	Mononuclear cell migration.PAX	0.111344	0.293376
RNA sensing.NSB	Adaptive immune response.PAX	0.110878	0.295417
TNF signaling.NSB	Nod-like receptor signaling.PAX	0.110826	0.295641
Immune memory.NSB	Type III interferon signaling.PAX	0.109535	0.301339
Myeloid inflammation.NSB	TCR signaling.PAX	0.109013	0.303661
Interferon response.NSB	Mononuclear cell migration.PAX	0.108993	0.303752
Myeloid activation.NSB	MHC class II presentation.PAX	0.108803	0.304601
Phagocytosis.NSB	MHC class II presentation.PAX	0.10843	0.306269
Chemokine signaling.NSB	Type III interferon signaling.PAX	0.107592	0.310045
Toll-like receptor signaling.NSB	Interferon response.PAX	0.107159	0.312008
Toll-like receptor signaling.NSB	MHC class I presentation.PAX	0.106442	0.315277
Type III interferon signaling.NSB	Inflammasomes.PAX	0.105167	0.32114
Inflammasomes.NSB	Type III interferon signaling.PAX	0.105058	0.321644
Immune exhaustion.NSB	NK cell activity.PAX	0.105004	0.321894
Adaptive immune response.NSB	Type III interferon signaling.PAX	0.104845	0.322635
Toll-like receptor signaling.NSB	Type III interferon signaling.PAX	0.103493	0.328946
MHC class II presentation.NSB	TCR signaling.PAX	0.103218	0.330238
TNF signaling.NSB	Treg differentiation.PAX	0.102163	0.335232
NK cell activity.NSB	BCR signaling.PAX	0.10203	0.335868
Type I interferon signaling.NSB	Complement system.PAX	0.100769	0.341904
JAK-STAT signaling.NSB	RNA sensing.PAX	0.100531	0.343054
Interferon response.NSB	Myeloid inflammation.PAX	0.100106	0.345105
TNF signaling.NSB	JAK-STAT signaling.PAX	0.0993952	0.34856
Type II interferon signaling.NSB	Inflammasomes.PAX	0.0986421	0.352242
Chemokine signaling.NSB	RNA sensing.PAX	0.0978885	0.355951
Coagulation.NSB	MHC class II presentation.PAX	0.0958415	0.366148
Treg differentiation.NSB	Type III interferon signaling.PAX	0.0950177	0.370301
RNA sensing.NSB	Complement system.PAX	0.0947866	0.371471
MHC class I presentation.NSB	Nod-like receptor signaling.PAX	0.0939068	0.375947
MHC class II presentation.NSB	Type II interferon signaling.PAX	0.0936414	0.377303
Phagocytosis.NSB	Type I interferon signaling.PAX	0.0930261	0.38046
Mononuclear cell migration.NSB	JAK-STAT signaling.PAX	0.0925051	0.383145
Type I interferon signaling.NSB	Phagocytosis.PAX	0.0913966	0.388896
NF-kappaB signaling.NSB	TCR signaling.PAX	0.0911664	0.390097
BCR signaling.NSB	BCR signaling.PAX	0.0908498	0.391752
Nod-like receptor signaling.NSB	Mononuclear cell migration.PAX	0.08996	0.396426
Innate immune cell activation.NSB	TCR signaling.PAX	0.0880248	0.406705
Lymphocyte trafficking.NSB	NK cell activity.PAX	0.0877767	0.408033
RNA sensing.NSB	Phagocytosis.PAX	0.085898	0.418179
Nod-like receptor signaling.NSB	Inflammasomes.PAX	0.0841019	0.428014
Interferon response.NSB	Inflammasomes.PAX	0.0839637	0.428776
Inflammasomes.NSB	RNA sensing.PAX	0.0832482	0.432734
NK cell activity.NSB	MHC class II presentation.PAX	0.0820611	0.439346
Innate immune cell activation.NSB	Type III interferon signaling.PAX	0.0792714	0.45511
MHC class I presentation.NSB	Mononuclear cell migration.PAX	0.0791355	0.455885
Myeloid inflammation.NSB	RNA sensing.PAX	0.0791126	0.456016
TNF signaling.NSB	Mononuclear cell migration.PAX	0.078969	0.456837
Treg differentiation.NSB	JAK-STAT signaling.PAX	0.0783053	0.460641
Leukotriene/prostaglandin inflammation.NSB	NK cell activity.PAX	0.077952	0.462672
JAK-STAT signaling.NSB	MHC class I presentation.PAX	0.0778432	0.463299
Type III interferon signaling.NSB	TNF signaling.PAX	0.0773155	0.466345
TNF signaling.NSB	Inflammasomes.PAX	0.0769962	0.468193
Treg differentiation.NSB	Type I interferon signaling.PAX	0.0766282	0.470329
TNF signaling.NSB	Myeloid inflammation.PAX	0.0763729	0.471813
Myeloid inflammation.NSB	Type III interferon signaling.PAX	0.0761997	0.472822
Treg differentiation.NSB	Type II interferon signaling.PAX	0.0750891	0.479317
Adaptive immune response.NSB	TCR signaling.PAX	0.0747397	0.48137
MHC class I presentation.NSB	Myeloid inflammation.PAX	0.0745802	0.482309
Toll-like receptor signaling.NSB	JAK-STAT signaling.PAX	0.0742813	0.48407
JAK-STAT signaling.NSB	JAK-STAT signaling.PAX	0.0723556	0.495504
TCR signaling.NSB	BCR signaling.PAX	0.0721528	0.496716
Nod-like receptor signaling.NSB	Myeloid inflammation.PAX	0.0717311	0.499242
Mononuclear cell migration.NSB	Immune exhaustion.PAX	0.0716713	0.4996
MHC class II presentation.NSB	NK cell activity.PAX	0.0703538	0.507537
Chemokine signaling.NSB	JAK-STAT signaling.PAX	0.069652	0.511792
Phagocytosis.NSB	Type II interferon signaling.PAX	0.0694715	0.512889
Innate immune cell activation.NSB	RNA sensing.PAX	0.0674619	0.525185
Treg differentiation.NSB	TCR signaling.PAX	0.0666995	0.529888
JAK-STAT signaling.NSB	Interferon response.PAX	0.0664388	0.531501
Type II interferon signaling.NSB	Treg differentiation.PAX	0.0662355	0.532761
Inflammasomes.NSB	JAK-STAT signaling.PAX	0.0641626	0.545688
NF-kappaB signaling.NSB	Type III interferon signaling.PAX	0.0639822	0.54682
Chemokine signaling.NSB	TCR signaling.PAX	0.0639095	0.547277
Treg differentiation.NSB	NK cell activity.PAX	0.0634413	0.550222
Inflammasomes.NSB	TCR signaling.PAX	0.0621575	0.558337
Mononuclear cell migration.NSB	TCR signaling.PAX	0.0607335	0.567403
Immune memory.NSB	Type II interferon signaling.PAX	0.0581043	0.584324
Chemokine signaling.NSB	MHC class I presentation.PAX	0.0566315	0.593902
Type III interferon signaling.NSB	Chemokine signaling.PAX	0.056189	0.596793
Type II interferon signaling.NSB	TNF signaling.PAX	0.055919	0.598561
Immune memory.NSB	Type I interferon signaling.PAX	0.0553529	0.602274
Chemokine signaling.NSB	Interferon response.PAX	0.0543776	0.608695
Myeloid activation.NSB	Type I interferon signaling.PAX	0.0543699	0.608746
Adaptive immune response.NSB	JAK-STAT signaling.PAX	0.0538615	0.612105
Inflammasomes.NSB	MHC class I presentation.PAX	0.0536654	0.613402
Leukotriene/prostaglandin inflammation.NSB	Immune exhaustion.PAX	0.0534109	0.615089
Type II interferon signaling.NSB	Chemokine signaling.PAX	0.0530486	0.617492
Nod-like receptor signaling.NSB	TNF signaling.PAX	0.0515206	0.627674
Adaptive immune response.NSB	RNA sensing.PAX	0.0513999	0.628481
Interferon response.NSB	TNF signaling.PAX	0.0513784	0.628625
MHC class II presentation.NSB	BCR signaling.PAX	0.0504457	0.634879
Myeloid inflammation.NSB	Immune exhaustion.PAX	0.0504371	0.634937
RNA sensing.NSB	Treg differentiation.PAX	0.049853	0.638866
Innate immune cell activation.NSB	JAK-STAT signaling.PAX	0.0491408	0.643671
NF-kappaB signaling.NSB	Type II interferon signaling.PAX	0.0491219	0.643799
NF-kappaB signaling.NSB	Type I interferon signaling.PAX	0.048411	0.648609
Toll-like receptor signaling.NSB	Nod-like receptor signaling.PAX	0.0482634	0.64961
Inflammasomes.NSB	Interferon response.PAX	0.0467586	0.659848
MHC class I presentation.NSB	Inflammasomes.PAX	0.0463431	0.662685
BCR signaling.NSB	NK cell activity.PAX	0.045454	0.668775
BCR signaling.NSB	Type III interferon signaling.PAX	0.04492	0.672442
Myeloid inflammation.NSB	JAK-STAT signaling.PAX	0.044819	0.673136
Nod-like receptor signaling.NSB	Immune exhaustion.PAX	0.0447601	0.673541
Type I interferon signaling.NSB	Treg differentiation.PAX	0.0438092	0.680095
Immune exhaustion.NSB	Nod-like receptor signaling.PAX	0.0433658	0.683159
TNF signaling.NSB	TNF signaling.PAX	0.0416994	0.694719
JAK-STAT signaling.NSB	TCR signaling.PAX	0.0405779	0.70254
Phagocytosis.NSB	RNA sensing.PAX	0.0404653	0.703326
TNF signaling.NSB	Immune exhaustion.PAX	0.0397958	0.708011
Coagulation.NSB	BCR signaling.PAX	0.0396733	0.70887
Immune exhaustion.NSB	Mononuclear cell migration.PAX	0.0396252	0.709207
Chemokine signaling.NSB	Immune exhaustion.PAX	0.0392676	0.711715
Myeloid activation.NSB	BCR signaling.PAX	0.0381188	0.719794
Immune memory.NSB	NK cell activity.PAX	0.0366249	0.730346
TNF signaling.NSB	Chemokine signaling.PAX	0.0365963	0.730549
Leukotriene/prostaglandin inflammation.NSB	Immune memory.PAX	0.0355707	0.737822
Myeloid activation.NSB	Type II interferon signaling.PAX	0.0353407	0.739457
Nod-like receptor signaling.NSB	Chemokine signaling.PAX	0.0348181	0.743175
Type III interferon signaling.NSB	Adaptive immune response.PAX	0.0346951	0.744051
Treg differentiation.NSB	BCR signaling.PAX	0.0343093	0.746801
Treg differentiation.NSB	Immune exhaustion.PAX	0.0338553	0.750041
TCR signaling.NSB	JAK-STAT signaling.PAX	0.0338505	0.750075
Immune exhaustion.NSB	Myeloid inflammation.PAX	0.0338128	0.750344
Toll-like receptor signaling.NSB	Myeloid inflammation.PAX	0.0334559	0.752894
Mononuclear cell migration.NSB	Nod-like receptor signaling.PAX	0.0329334	0.756633
NF-kappaB signaling.NSB	Immune exhaustion.PAX	0.0328056	0.757548
Interferon response.NSB	Chemokine signaling.PAX	0.0322904	0.761241
Immune exhaustion.NSB	Treg differentiation.PAX	0.0317613	0.765039
Myeloid inflammation.NSB	Interferon response.PAX	0.0316583	0.765779
NF-kappaB signaling.NSB	NK cell activity.PAX	0.0311473	0.769454
Toll-like receptor signaling.NSB	Inflammasomes.PAX	0.0302712	0.775765
Toll-like receptor signaling.NSB	Mononuclear cell migration.PAX	0.0300342	0.777475
Immune memory.NSB	BCR signaling.PAX	0.0288105	0.78632
Myeloid inflammation.NSB	MHC class I presentation.PAX	0.0285049	0.788534
NF-kappaB signaling.NSB	JAK-STAT signaling.PAX	0.0275095	0.795755
RNA sensing.NSB	Innate immune cell activation.PAX	0.0264042	0.803793
RNA sensing.NSB	Toll-like receptor signaling.PAX	0.0262355	0.805021
Myeloid inflammation.NSB	NK cell activity.PAX	0.0251468	0.812962
Innate immune cell activation.NSB	Immune exhaustion.PAX	0.0250678	0.813539
Type II interferon signaling.NSB	Complement system.PAX	0.0250419	0.813728
Type II interferon signaling.NSB	Adaptive immune response.PAX	0.0250394	0.813746
TCR signaling.NSB	Type III interferon signaling.PAX	0.0246823	0.816356
TCR signaling.NSB	Immune exhaustion.PAX	0.0236541	0.82388
Adaptive immune response.NSB	Immune exhaustion.PAX	0.0225095	0.832275
Interferon response.NSB	Adaptive immune response.PAX	0.0216224	0.838794
Innate immune cell activation.NSB	MHC class I presentation.PAX	0.0216212	0.838802
Type I interferon signaling.NSB	Innate immune cell activation.PAX	0.0206962	0.845612
Innate immune cell activation.NSB	Interferon response.PAX	0.0197351	0.852698
NK cell activity.NSB	Immune exhaustion.PAX	0.0194256	0.854983
Adaptive immune response.NSB	MHC class I presentation.PAX	0.019423	0.855002
Coagulation.NSB	NK cell activity.PAX	0.019309	0.855844
Nod-like receptor signaling.NSB	Adaptive immune response.PAX	0.0192991	0.855918
Complement system.NSB	Type I interferon signaling.PAX	0.0190729	0.857588
NK cell activity.NSB	Type III interferon signaling.PAX	0.0176504	0.86811
Type III interferon signaling.NSB	Complement system.PAX	0.0169302	0.873446
Phagocytosis.NSB	JAK-STAT signaling.PAX	0.0154896	0.884137
RNA sensing.NSB	Immune exhaustion.PAX	0.0152842	0.885662
Treg differentiation.NSB	RNA sensing.PAX	0.0135033	0.89891
Phagocytosis.NSB	Type III interferon signaling.PAX	0.0124234	0.906957
Adaptive immune response.NSB	NK cell activity.PAX	0.012278	0.908041
Complement system.NSB	Type III interferon signaling.PAX	0.0121665	0.908873
MHC class I presentation.NSB	TNF signaling.PAX	0.0116338	0.912847
MHC class II presentation.NSB	RNA sensing.PAX	0.0115193	0.913701
Lymphocyte trafficking.NSB	Type III interferon signaling.PAX	0.0114874	0.913939
NF-kappaB signaling.NSB	BCR signaling.PAX	0.0112554	0.915671
Type III interferon signaling.NSB	Phagocytosis.PAX	0.0109156	0.918207
JAK-STAT signaling.NSB	Immune exhaustion.PAX	0.0102171	0.923425
Myeloid activation.NSB	Type III interferon signaling.PAX	0.0101051	0.924262
Complement system.NSB	Type II interferon signaling.PAX	0.00861269	0.935422
Adaptive immune response.NSB	Interferon response.PAX	0.00839687	0.937037
Complement system.NSB	BCR signaling.PAX	0.00839573	0.937045
Inflammasomes.NSB	Immune exhaustion.PAX	0.00720121	0.945988
Phagocytosis.NSB	Immune exhaustion.PAX	0.00706373	0.947017
Toll-like receptor signaling.NSB	TCR signaling.PAX	0.00601829	0.95485
MHC class II presentation.NSB	JAK-STAT signaling.PAX	0.00575945	0.95679
Interferon response.NSB	Immune exhaustion.PAX	0.00451921	0.966088
Immune exhaustion.NSB	Inflammasomes.PAX	0.00421316	0.968384
TNF signaling.NSB	Adaptive immune response.PAX	0.00374244	0.971915
Type I interferon signaling.NSB	Immune exhaustion.PAX	0.00359741	0.973003
Complement system.NSB	Immune exhaustion.PAX	0.00347993	0.973884
Coagulation.NSB	Immune exhaustion.PAX	0.00306887	0.976968
Immune memory.NSB	JAK-STAT signaling.PAX	0.00236006	0.982287
Leukotriene/prostaglandin inflammation.NSB	BCR signaling.PAX	0.00196316	0.985265
Phagocytosis.NSB	BCR signaling.PAX	0.00184775	0.986131
Type II interferon signaling.NSB	Phagocytosis.PAX	0.00159797	0.988006
Immune memory.NSB	Immune exhaustion.PAX	0.00133808	0.989957
Toll-like receptor signaling.NSB	TNF signaling.PAX	0.00125423	0.990586
Myeloid activation.NSB	RNA sensing.PAX	0.000647384	0.995141
Chemokine signaling.NSB	NK cell activity.PAX	-0.000272101	0.997958
Myeloid activation.NSB	Immune exhaustion.PAX	-0.000599127	0.995503
Immune exhaustion.NSB	Adaptive immune response.PAX	-0.00121274	0.990897
Innate immune cell activation.NSB	NK cell activity.PAX	-0.0013664	0.989744
Myeloid activation.NSB	JAK-STAT signaling.PAX	-0.00140008	0.989491
Interferon response.NSB	Complement system.PAX	-0.00226286	0.983016
Type III interferon signaling.NSB	Toll-like receptor signaling.PAX	-0.00315297	0.976337
Type I interferon signaling.NSB	Toll-like receptor signaling.PAX	-0.00385964	0.971035
Myeloid activation.NSB	NK cell activity.PAX	-0.0044343	0.966725
MHC class I presentation.NSB	Chemokine signaling.PAX	-0.00478188	0.964119
Coagulation.NSB	Type I interferon signaling.PAX	-0.00526691	0.960482
Treg differentiation.NSB	MHC class I presentation.PAX	-0.00589143	0.955801
NK cell activity.NSB	JAK-STAT signaling.PAX	-0.00645282	0.951594
MHC class II presentation.NSB	MHC class I presentation.PAX	-0.00774364	0.941926
Coagulation.NSB	Type II interferon signaling.PAX	-0.00797659	0.940182
Nod-like receptor signaling.NSB	Complement system.PAX	-0.00821457	0.938401
Interferon response.NSB	Phagocytosis.PAX	-0.00845894	0.936572
Adaptive immune response.NSB	BCR signaling.PAX	-0.0103334	0.922556
JAK-STAT signaling.NSB	Nod-like receptor signaling.PAX	-0.011407	0.914539
MHC class II presentation.NSB	Interferon response.PAX	-0.0127341	0.904641
Complement system.NSB	JAK-STAT signaling.PAX	-0.0128845	0.90352
Phagocytosis.NSB	NK cell activity.PAX	-0.0133799	0.899829
Innate immune cell activation.NSB	BCR signaling.PAX	-0.0135135	0.898834
Toll-like receptor signaling.NSB	Immune exhaustion.PAX	-0.0135537	0.898535
MHC class I presentation.NSB	Complement system.PAX	-0.0140928	0.894521
Inflammasomes.NSB	BCR signaling.PAX	-0.0140969	0.894491
Leukotriene/prostaglandin inflammation.NSB	Leukotriene/prostaglandin inflammation.PAX	-0.0140983	0.894481
JAK-STAT signaling.NSB	BCR signaling.PAX	-0.0141274	0.894265
MHC class I presentation.NSB	Adaptive immune response.PAX	-0.0154626	0.884337
TNF signaling.NSB	Complement system.PAX	-0.0155176	0.883929
NF-kappaB signaling.NSB	RNA sensing.PAX	-0.0158515	0.881449
Phagocytosis.NSB	Interferon response.PAX	-0.0169175	0.873541
Type I interferon signaling.NSB	NF-kappaB signaling.PAX	-0.0175771	0.868653
Nod-like receptor signaling.NSB	Phagocytosis.PAX	-0.0175986	0.868494
Immune exhaustion.NSB	TCR signaling.PAX	-0.0178304	0.866777
Treg differentiation.NSB	Interferon response.PAX	-0.0179231	0.866091
BCR signaling.NSB	Type II interferon signaling.PAX	-0.0184399	0.862268
Complement system.NSB	NK cell activity.PAX	-0.018533	0.861579
JAK-STAT signaling.NSB	NK cell activity.PAX	-0.0192115	0.856564
Coagulation.NSB	Type III interferon signaling.PAX	-0.0195672	0.853938
Toll-like receptor signaling.NSB	Chemokine signaling.PAX	-0.0205485	0.8467
Coagulation.NSB	JAK-STAT signaling.PAX	-0.0206016	0.846309
BCR signaling.NSB	Type I interferon signaling.PAX	-0.0216812	0.838361
Mononuclear cell migration.NSB	Mononuclear cell migration.PAX	-0.0217014	0.838212
MHC class II presentation.NSB	Immune exhaustion.PAX	-0.022457	0.83266
MHC class I presentation.NSB	Phagocytosis.PAX	-0.022667	0.831118
TNF signaling.NSB	Phagocytosis.PAX	-0.0233231	0.826306
Immune exhaustion.NSB	Complement system.PAX	-0.0244768	0.817858
Inflammasomes.NSB	Nod-like receptor signaling.PAX	-0.0253512	0.81147
RNA sensing.NSB	NF-kappaB signaling.PAX	-0.0274129	0.796456
Lymphocyte trafficking.NSB	Immune exhaustion.PAX	-0.0274321	0.796317
Phagocytosis.NSB	MHC class I presentation.PAX	-0.0283292	0.789807
Chemokine signaling.NSB	Nod-like receptor signaling.PAX	-0.0286626	0.787392
BCR signaling.NSB	JAK-STAT signaling.PAX	-0.0292696	0.782999
Chemokine signaling.NSB	BCR signaling.PAX	-0.030628	0.773193
Toll-like receptor signaling.NSB	Adaptive immune response.PAX	-0.0307916	0.772014
Mononuclear cell migration.NSB	Myeloid inflammation.PAX	-0.0312875	0.768445
Myeloid inflammation.NSB	BCR signaling.PAX	-0.0315515	0.766546
Type II interferon signaling.NSB	Immune exhaustion.PAX	-0.0315623	0.766469
Immune exhaustion.NSB	TNF signaling.PAX	-0.0328802	0.757013
Immune exhaustion.NSB	Chemokine signaling.PAX	-0.0337549	0.750757
Toll-like receptor signaling.NSB	BCR signaling.PAX	-0.0339438	0.749409
Complement system.NSB	RNA sensing.PAX	-0.0349322	0.742363
Immune memory.NSB	RNA sensing.PAX	-0.035011	0.741802
Immune exhaustion.NSB	Phagocytosis.PAX	-0.0356429	0.73731
NF-kappaB signaling.NSB	MHC class I presentation.PAX	-0.0374277	0.724669
Nod-like receptor signaling.NSB	Toll-like receptor signaling.PAX	-0.0375543	0.723775
Mononuclear cell migration.NSB	NK cell activity.PAX	-0.0381066	0.71988
Type III interferon signaling.NSB	Innate immune cell activation.PAX	-0.0386446	0.716093
Mononuclear cell migration.NSB	TNF signaling.PAX	-0.0393725	0.710979
Mononuclear cell migration.NSB	Inflammasomes.PAX	-0.0394659	0.710324
Type III interferon signaling.NSB	TCR signaling.PAX	-0.0404707	0.703289
JAK-STAT signaling.NSB	Myeloid inflammation.PAX	-0.0410487	0.699253
Lymphocyte trafficking.NSB	JAK-STAT signaling.PAX	-0.0423075	0.690492
TCR signaling.NSB	Type II interferon signaling.PAX	-0.0436936	0.680893
JAK-STAT signaling.NSB	Mononuclear cell migration.PAX	-0.0448924	0.672632
RNA sensing.NSB	Myeloid activation.PAX	-0.0457739	0.666581
TCR signaling.NSB	Type I interferon signaling.PAX	-0.0460905	0.664413
Inflammasomes.NSB	NK cell activity.PAX	-0.0484202	0.648547
BCR signaling.NSB	Immune exhaustion.PAX	-0.049235	0.643034
Myeloid activation.NSB	Interferon response.PAX	-0.0495514	0.640899
Type III interferon signaling.NSB	BCR signaling.PAX	-0.0498821	0.63867
Coagulation.NSB	RNA sensing.PAX	-0.0505547	0.634146
Interferon response.NSB	Toll-like receptor signaling.PAX	-0.0509866	0.631249
TNF signaling.NSB	Toll-like receptor signaling.PAX	-0.0521058	0.623766
Type II interferon signaling.NSB	Innate immune cell activation.PAX	-0.0523735	0.621982
Lymphocyte trafficking.NSB	Type I interferon signaling.PAX	-0.0529681	0.618027
Nod-like receptor signaling.NSB	Innate immune cell activation.PAX	-0.053264	0.616063
JAK-STAT signaling.NSB	Inflammasomes.PAX	-0.053715	0.613074
Toll-like receptor signaling.NSB	Toll-like receptor signaling.PAX	-0.0538874	0.611933
Immune memory.NSB	MHC class I presentation.PAX	-0.0541114	0.610453
MHC class I presentation.NSB	TCR signaling.PAX	-0.0544554	0.608182
NF-kappaB signaling.NSB	Interferon response.PAX	-0.0556338	0.60043
Leukotriene/prostaglandin inflammation.NSB	MHC class II presentation.PAX	-0.0561858	0.596815
Mononuclear cell migration.NSB	Adaptive immune response.PAX	-0.0564075	0.595365
Type I interferon signaling.NSB	Myeloid activation.PAX	-0.056504	0.594734
TNF signaling.NSB	Innate immune cell activation.PAX	-0.0568468	0.592497
Leukotriene/prostaglandin inflammation.NSB	JAK-STAT signaling.PAX	-0.0572587	0.589814
Toll-like receptor signaling.NSB	Complement system.PAX	-0.0580035	0.584977
Myeloid activation.NSB	MHC class I presentation.PAX	-0.0587865	0.579911
Inflammasomes.NSB	Inflammasomes.PAX	-0.0588361	0.579591
Innate immune cell activation.NSB	Nod-like receptor signaling.PAX	-0.0588582	0.579449
Inflammasomes.NSB	Mononuclear cell migration.PAX	-0.0590845	0.577989
Immune exhaustion.NSB	Innate immune cell activation.PAX	-0.0597314	0.573825
Interferon response.NSB	Innate immune cell activation.PAX	-0.0602991	0.570183
Toll-like receptor signaling.NSB	Phagocytosis.PAX	-0.0608002	0.566977
Nod-like receptor signaling.NSB	TCR signaling.PAX	-0.0608621	0.566582
Type II interferon signaling.NSB	Toll-like receptor signaling.PAX	-0.0633633	0.550713
Mononuclear cell migration.NSB	BCR signaling.PAX	-0.0645403	0.543321
Chemokine signaling.NSB	Myeloid inflammation.PAX	-0.0650904	0.539883
Myeloid inflammation.NSB	Nod-like receptor signaling.PAX	-0.0655257	0.53717
Chemokine signaling.NSB	Mononuclear cell migration.PAX	-0.0691189	0.515036
Interferon response.NSB	TCR signaling.PAX	-0.0698571	0.510546
NK cell activity.NSB	Type I interferon signaling.PAX	-0.070214	0.508384
JAK-STAT signaling.NSB	TNF signaling.PAX	-0.0702889	0.50793
Lymphocyte trafficking.NSB	Type II interferon signaling.PAX	-0.0703173	0.507759
Adaptive immune response.NSB	Nod-like receptor signaling.PAX	-0.0717421	0.499176
Immune memory.NSB	Interferon response.PAX	-0.0717823	0.498935
MHC class I presentation.NSB	Toll-like receptor signaling.PAX	-0.0719258	0.498075
Toll-like receptor signaling.NSB	NK cell activity.PAX	-0.0734606	0.488926
Inflammasomes.NSB	TNF signaling.PAX	-0.0743012	0.483954
MHC class II presentation.NSB	Myeloid inflammation.PAX	-0.075214	0.478584
Treg differentiation.NSB	Mononuclear cell migration.PAX	-0.0764704	0.471246
Immune exhaustion.NSB	Toll-like receptor signaling.PAX	-0.0766026	0.470478
Treg differentiation.NSB	Myeloid inflammation.PAX	-0.0768029	0.469314
Inflammasomes.NSB	Myeloid inflammation.PAX	-0.0782999	0.460672
Mononuclear cell migration.NSB	Chemokine signaling.PAX	-0.0784515	0.459801
MHC class I presentation.NSB	Immune exhaustion.PAX	-0.0790373	0.456447
TNF signaling.NSB	TCR signaling.PAX	-0.0793799	0.454491
Chemokine signaling.NSB	Inflammasomes.PAX	-0.0794406	0.454145
Type III interferon signaling.NSB	Myeloid activation.PAX	-0.0838318	0.429503
NK cell activity.NSB	Type II interferon signaling.PAX	-0.0841391	0.427808
MHC class I presentation.NSB	Innate immune cell activation.PAX	-0.0843758	0.426505
Immune exhaustion.NSB	BCR signaling.PAX	-0.0846633	0.424925
Complement system.NSB	Interferon response.PAX	-0.0853961	0.420914
Toll-like receptor signaling.NSB	Innate immune cell activation.PAX	-0.0868853	0.412829
Immune exhaustion.NSB	NF-kappaB signaling.PAX	-0.0873094	0.410543
Complement system.NSB	MHC class I presentation.PAX	-0.0878007	0.407904
Treg differentiation.NSB	Nod-like receptor signaling.PAX	-0.088157	0.405997
JAK-STAT signaling.NSB	Chemokine signaling.PAX	-0.090048	0.395962
Innate immune cell activation.NSB	Mononuclear cell migration.PAX	-0.0908661	0.391667
Nod-like receptor signaling.NSB	NF-kappaB signaling.PAX	-0.0908776	0.391607
Phagocytosis.NSB	Nod-like receptor signaling.PAX	-0.0912098	0.38987
Mononuclear cell migration.NSB	Complement system.PAX	-0.0913968	0.388895
Inflammasomes.NSB	Adaptive immune response.PAX	-0.0917401	0.387109
Innate immune cell activation.NSB	Myeloid inflammation.PAX	-0.0928929	0.381146
Adaptive immune response.NSB	Mononuclear cell migration.PAX	-0.0933212	0.378944
Adaptive immune response.NSB	Myeloid inflammation.PAX	-0.0937121	0.376942
Treg differentiation.NSB	Inflammasomes.PAX	-0.0941086	0.374917
Type II interferon signaling.NSB	NF-kappaB signaling.PAX	-0.0960894	0.364903
Inflammasomes.NSB	Complement system.PAX	-0.097479	0.357977
Mononuclear cell migration.NSB	Phagocytosis.PAX	-0.0974973	0.357886
TNF signaling.NSB	NF-kappaB signaling.PAX	-0.0986874	0.35202
TNF signaling.NSB	NK cell activity.PAX	-0.100071	0.345277
Chemokine signaling.NSB	Chemokine signaling.PAX	-0.10008	0.345231
JAK-STAT signaling.NSB	Adaptive immune response.PAX	-0.100392	0.343723
Inflammasomes.NSB	Chemokine signaling.PAX	-0.101365	0.339042
Coagulation.NSB	Interferon response.PAX	-0.101822	0.336856
Coagulation.NSB	MHC class I presentation.PAX	-0.101854	0.336704
Chemokine signaling.NSB	Adaptive immune response.PAX	-0.101932	0.336332
Type III interferon signaling.NSB	Immune exhaustion.PAX	-0.102554	0.333376
Mononuclear cell migration.NSB	Toll-like receptor signaling.PAX	-0.103486	0.328979
Nod-like receptor signaling.NSB	Myeloid activation.PAX	-0.104118	0.326019
Innate immune cell activation.NSB	Inflammasomes.PAX	-0.105025	0.321798
Myeloid inflammation.NSB	Mononuclear cell migration.PAX	-0.105498	0.319612
Interferon response.NSB	NF-kappaB signaling.PAX	-0.10616	0.316567
BCR signaling.NSB	RNA sensing.PAX	-0.106521	0.314914
MHC class II presentation.NSB	Nod-like receptor signaling.PAX	-0.107027	0.312611
MHC class I presentation.NSB	BCR signaling.PAX	-0.107582	0.31009
Nod-like receptor signaling.NSB	BCR signaling.PAX	-0.108526	0.305841
Myeloid inflammation.NSB	Myeloid inflammation.PAX	-0.10853	0.305821
Chemokine signaling.NSB	TNF signaling.PAX	-0.108941	0.303986
TCR signaling.NSB	MHC class I presentation.PAX	-0.109154	0.303032
Adaptive immune response.NSB	Inflammasomes.PAX	-0.109218	0.30275
TNF signaling.NSB	Myeloid activation.PAX	-0.109321	0.302288
TCR signaling.NSB	RNA sensing.PAX	-0.110729	0.296067
TNF signaling.NSB	BCR signaling.PAX	-0.111398	0.293143
Immune exhaustion.NSB	Myeloid activation.PAX	-0.112556	0.28812
JAK-STAT signaling.NSB	Complement system.PAX	-0.112921	0.286552
Leukotriene/prostaglandin inflammation.NSB	Lymphocyte trafficking.PAX	-0.112982	0.286287
TCR signaling.NSB	Leukotriene/prostaglandin inflammation.PAX	-0.114813	0.2785
Myeloid activation.NSB	Nod-like receptor signaling.PAX	-0.115036	0.277563
MHC class II presentation.NSB	Mononuclear cell migration.PAX	-0.1157	0.274777
Innate immune cell activation.NSB	TNF signaling.PAX	-0.116008	0.273497
Interferon response.NSB	BCR signaling.PAX	-0.116339	0.272121
Nod-like receptor signaling.NSB	NK cell activity.PAX	-0.116766	0.270352
Type II interferon signaling.NSB	Myeloid activation.PAX	-0.116834	0.270072
Chemokine signaling.NSB	Complement system.PAX	-0.117653	0.266704
NF-kappaB signaling.NSB	Nod-like receptor signaling.PAX	-0.119184	0.260486
Treg differentiation.NSB	Chemokine signaling.PAX	-0.119922	0.257524
Interferon response.NSB	Myeloid activation.PAX	-0.120531	0.255099
Leukotriene/prostaglandin inflammation.NSB	Type III interferon signaling.PAX	-0.120638	0.254674
Treg differentiation.NSB	Adaptive immune response.PAX	-0.120935	0.253496
Type III interferon signaling.NSB	NF-kappaB signaling.PAX	-0.121585	0.250936
Toll-like receptor signaling.NSB	NF-kappaB signaling.PAX	-0.123081	0.245107
Toll-like receptor signaling.NSB	Myeloid activation.PAX	-0.124335	0.240297
Innate immune cell activation.NSB	Adaptive immune response.PAX	-0.124465	0.2398
Treg differentiation.NSB	Complement system.PAX	-0.124757	0.238693
Myeloid inflammation.NSB	Adaptive immune response.PAX	-0.125656	0.235297
Myeloid inflammation.NSB	Inflammasomes.PAX	-0.125777	0.234843
Adaptive immune response.NSB	TNF signaling.PAX	-0.126444	0.232352
Treg differentiation.NSB	TNF signaling.PAX	-0.126454	0.232314
Interferon response.NSB	NK cell activity.PAX	-0.127066	0.230041
JAK-STAT signaling.NSB	Phagocytosis.PAX	-0.127937	0.226837
Phagocytosis.NSB	Mononuclear cell migration.PAX	-0.12815	0.226058
MHC class I presentation.NSB	Myeloid activation.PAX	-0.1289	0.223333
Adaptive immune response.NSB	Chemokine signaling.PAX	-0.129194	0.222268
BCR signaling.NSB	MHC class I presentation.PAX	-0.129417	0.221464
Chemokine signaling.NSB	Phagocytosis.PAX	-0.130681	0.216948
TCR signaling.NSB	Myeloid inflammation.PAX	-0.131741	0.213208
Type II interferon signaling.NSB	TCR signaling.PAX	-0.132232	0.211492
TCR signaling.NSB	Interferon response.PAX	-0.13231	0.21122
Innate immune cell activation.NSB	Chemokine signaling.PAX	-0.132545	0.210403
NF-kappaB signaling.NSB	Mononuclear cell migration.PAX	-0.13286	0.209313
MHC class II presentation.NSB	Inflammasomes.PAX	-0.133244	0.207989
NF-kappaB signaling.NSB	Inflammasomes.PAX	-0.13353	0.207003
NF-kappaB signaling.NSB	Myeloid inflammation.PAX	-0.13363	0.206661
Myeloid inflammation.NSB	TNF signaling.PAX	-0.13468	0.203086
Inflammasomes.NSB	Toll-like receptor signaling.PAX	-0.135161	0.201462
Adaptive immune response.NSB	Adaptive immune response.PAX	-0.135938	0.198857
Mononuclear cell migration.NSB	Innate immune cell activation.PAX	-0.136843	0.195857
Complement system.NSB	Nod-like receptor signaling.PAX	-0.140332	0.184591
MHC class I presentation.NSB	NF-kappaB signaling.PAX	-0.141344	0.181413
Innate immune cell activation.NSB	Complement system.PAX	-0.142348	0.178301
Phagocytosis.NSB	Inflammasomes.PAX	-0.143324	0.175313
Phagocytosis.NSB	Myeloid inflammation.PAX	-0.143576	0.174547
NF-kappaB signaling.NSB	Chemokine signaling.PAX	-0.143616	0.174426
Inflammasomes.NSB	Phagocytosis.PAX	-0.143827	0.173786
BCR signaling.NSB	Interferon response.PAX	-0.144098	0.172968
JAK-STAT signaling.NSB	Toll-like receptor signaling.PAX	-0.144548	0.171616
Adaptive immune response.NSB	Complement system.PAX	-0.144814	0.170821
MHC class II presentation.NSB	Complement system.PAX	-0.144851	0.170711
MHC class II presentation.NSB	Chemokine signaling.PAX	-0.145641	0.168364
Phagocytosis.NSB	Adaptive immune response.PAX	-0.145727	0.168111
Lymphocyte trafficking.NSB	RNA sensing.PAX	-0.146016	0.167259
MHC class II presentation.NSB	Adaptive immune response.PAX	-0.146738	0.165147
Phagocytosis.NSB	TNF signaling.PAX	-0.148306	0.160629
Myeloid inflammation.NSB	Chemokine signaling.PAX	-0.148743	0.159386
MHC class I presentation.NSB	NK cell activity.PAX	-0.148951	0.158795
TCR signaling.NSB	Mononuclear cell migration.PAX	-0.149026	0.158583
Immune memory.NSB	Nod-like receptor signaling.PAX	-0.149104	0.158364
Myeloid inflammation.NSB	Complement system.PAX	-0.149114	0.158336
Leukotriene/prostaglandin inflammation.NSB	Type II interferon signaling.PAX	-0.151951	0.150478
Myeloid activation.NSB	Mononuclear cell migration.PAX	-0.152838	0.148082
TCR signaling.NSB	Lymphocyte trafficking.PAX	-0.153388	0.146611
Myeloid activation.NSB	Myeloid inflammation.PAX	-0.153924	0.145189
NF-kappaB signaling.NSB	TNF signaling.PAX	-0.15637	0.138828
MHC class II presentation.NSB	Phagocytosis.PAX	-0.156569	0.138318
NF-kappaB signaling.NSB	Adaptive immune response.PAX	-0.156577	0.138297
NK cell activity.NSB	RNA sensing.PAX	-0.156701	0.137981
Myeloid activation.NSB	Inflammasomes.PAX	-0.156768	0.137811
Coagulation.NSB	Nod-like receptor signaling.PAX	-0.156818	0.137683
Myeloid activation.NSB	TNF signaling.PAX	-0.157726	0.135391
Inflammasomes.NSB	Innate immune cell activation.PAX	-0.157756	0.135316
Chemokine signaling.NSB	Toll-like receptor signaling.PAX	-0.159858	0.130122
Leukotriene/prostaglandin inflammation.NSB	RNA sensing.PAX	-0.160143	0.12943
Treg differentiation.NSB	Toll-like receptor signaling.PAX	-0.160903	0.127598
NF-kappaB signaling.NSB	Complement system.PAX	-0.161727	0.125634
Immune memory.NSB	Mononuclear cell migration.PAX	-0.162564	0.123662
Type II interferon signaling.NSB	NK cell activity.PAX	-0.16332	0.121902
JAK-STAT signaling.NSB	Innate immune cell activation.PAX	-0.163372	0.12178
NK cell activity.NSB	Leukotriene/prostaglandin inflammation.PAX	-0.163621	0.121206
Innate immune cell activation.NSB	Phagocytosis.PAX	-0.16429	0.119672
NK cell activity.NSB	MHC class I presentation.PAX	-0.164371	0.119487
TCR signaling.NSB	Complement system.PAX	-0.164406	0.119406
Leukotriene/prostaglandin inflammation.NSB	Type I interferon signaling.PAX	-0.165064	0.117914
Immune memory.NSB	Inflammasomes.PAX	-0.16635	0.115039
Myeloid activation.NSB	Adaptive immune response.PAX	-0.166833	0.113973
TCR signaling.NSB	Chemokine signaling.PAX	-0.167133	0.113314
Innate immune cell activation.NSB	Toll-like receptor signaling.PAX	-0.168811	0.109689
Treg differentiation.NSB	Phagocytosis.PAX	-0.169566	0.108086
NK cell activity.NSB	Lymphocyte trafficking.PAX	-0.170315	0.106516
Chemokine signaling.NSB	Innate immune cell activation.PAX	-0.170407	0.106322
Type II interferon signaling.NSB	BCR signaling.PAX	-0.170855	0.105394
TCR signaling.NSB	Inflammasomes.PAX	-0.171053	0.104985
Mononuclear cell migration.NSB	NF-kappaB signaling.PAX	-0.172605	0.10182
TCR signaling.NSB	Adaptive immune response.PAX	-0.172638	0.101754
Lymphocyte trafficking.NSB	MHC class I presentation.PAX	-0.17275	0.101529
Immune memory.NSB	Myeloid inflammation.PAX	-0.173167	0.100693
Treg differentiation.NSB	Innate immune cell activation.PAX	-0.174738	0.0975963
Myeloid inflammation.NSB	Toll-like receptor signaling.PAX	-0.175126	0.0968413
Leukotriene/prostaglandin inflammation.NSB	TNF signaling.PAX	-0.175347	0.0964156
Lymphocyte trafficking.NSB	Interferon response.PAX	-0.175551	0.0960228
MHC class II presentation.NSB	TNF signaling.PAX	-0.176453	0.0942988
MHC class II presentation.NSB	Toll-like receptor signaling.PAX	-0.176474	0.0942605
Immune exhaustion.NSB	Coagulation.PAX	-0.176745	0.0937463
Phagocytosis.NSB	Chemokine signaling.PAX	-0.177083	0.0931101
NK cell activity.NSB	Interferon response.PAX	-0.177401	0.0925154
Inflammasomes.NSB	NF-kappaB signaling.PAX	-0.17797	0.0914567
Complement system.NSB	TNF signaling.PAX	-0.178349	0.090759
Adaptive immune response.NSB	Phagocytosis.PAX	-0.178354	0.0907496
Immune memory.NSB	Chemokine signaling.PAX	-0.178868	0.0898069
Mononuclear cell migration.NSB	Myeloid activation.PAX	-0.178964	0.0896321
Myeloid inflammation.NSB	Phagocytosis.PAX	-0.179138	0.0893161
Leukotriene/prostaglandin inflammation.NSB	NF-kappaB signaling.PAX	-0.180161	0.0874721
Type I interferon signaling.NSB	TCR signaling.PAX	-0.180538	0.0868021
Phagocytosis.NSB	Complement system.PAX	-0.18087	0.086213
Phagocytosis.NSB	Phagocytosis.PAX	-0.181286	0.0854817
Phagocytosis.NSB	Toll-like receptor signaling.PAX	-0.181865	0.0844703
Myeloid activation.NSB	Complement system.PAX	-0.18192	0.084374
Coagulation.NSB	Myeloid inflammation.PAX	-0.18272	0.0829951
TCR signaling.NSB	Nod-like receptor signaling.PAX	-0.182843	0.0827833
Inflammasomes.NSB	Myeloid activation.PAX	-0.182944	0.0826115
RNA sensing.NSB	NK cell activity.PAX	-0.185311	0.0786489
Coagulation.NSB	Mononuclear cell migration.PAX	-0.18577	0.0778981
Adaptive immune response.NSB	Toll-like receptor signaling.PAX	-0.185996	0.0775304
MHC class II presentation.NSB	Lymphocyte trafficking.PAX	-0.186153	0.0772753
Myeloid activation.NSB	Chemokine signaling.PAX	-0.186299	0.0770392
Myeloid activation.NSB	Toll-like receptor signaling.PAX	-0.187176	0.0756342
RNA sensing.NSB	Coagulation.PAX	-0.187497	0.0751242
Coagulation.NSB	TNF signaling.PAX	-0.189974	0.071287
Complement system.NSB	Inflammasomes.PAX	-0.190208	0.0709316
Complement system.NSB	Mononuclear cell migration.PAX	-0.190309	0.0707791
Type I interferon signaling.NSB	Coagulation.PAX	-0.190998	0.0697472
Innate immune cell activation.NSB	Innate immune cell activation.PAX	-0.191153	0.0695153
BCR signaling.NSB	Myeloid inflammation.PAX	-0.191436	0.0690967
RNA sensing.NSB	TCR signaling.PAX	-0.191521	0.0689701
Treg differentiation.NSB	NF-kappaB signaling.PAX	-0.192899	0.0669596
Complement system.NSB	Chemokine signaling.PAX	-0.192997	0.0668184
Coagulation.NSB	Inflammasomes.PAX	-0.193087	0.0666884
MHC class II presentation.NSB	Innate immune cell activation.PAX	-0.195874	0.062778
Complement system.NSB	Myeloid inflammation.PAX	-0.196721	0.0616273
Myeloid inflammation.NSB	Innate immune cell activation.PAX	-0.198358	0.0594529
RNA sensing.NSB	BCR signaling.PAX	-0.19864	0.0590842
Chemokine signaling.NSB	NF-kappaB signaling.PAX	-0.198863	0.0587939
Adaptive immune response.NSB	Innate immune cell activation.PAX	-0.19954	0.0579211
TCR signaling.NSB	NF-kappaB signaling.PAX	-0.200305	0.0569468
Leukotriene/prostaglandin inflammation.NSB	MHC class I presentation.PAX	-0.20068	0.0564749
Immune memory.NSB	TNF signaling.PAX	-0.201197	0.0558286
TCR signaling.NSB	TNF signaling.PAX	-0.202511	0.0542143
Leukotriene/prostaglandin inflammation.NSB	Adaptive immune response.PAX	-0.203213	0.053367
Toll-like receptor signaling.NSB	Coagulation.PAX	-0.203489	0.0530372
TCR signaling.NSB	Phagocytosis.PAX	-0.203503	0.0530204
Coagulation.NSB	Adaptive immune response.PAX	-0.203682	0.052807
TCR signaling.NSB	Innate immune cell activation.PAX	-0.203818	0.0526457
Myeloid activation.NSB	Phagocytosis.PAX	-0.204082	0.0523338
JAK-STAT signaling.NSB	NF-kappaB signaling.PAX	-0.204104	0.0523079
MHC class II presentation.NSB	NF-kappaB signaling.PAX	-0.204258	0.0521259
Type III interferon signaling.NSB	NK cell activity.PAX	-0.204568	0.0517632
Coagulation.NSB	Chemokine signaling.PAX	-0.204605	0.0517198
JAK-STAT signaling.NSB	Myeloid activation.PAX	-0.204733	0.0515704
Type III interferon signaling.NSB	Coagulation.PAX	-0.205269	0.050949
BCR signaling.NSB	Mononuclear cell migration.PAX	-0.205516	0.050664
Lymphocyte trafficking.NSB	Leukotriene/prostaglandin inflammation.PAX	-0.20552	0.0506601
Chemokine signaling.NSB	Myeloid activation.PAX	-0.205753	0.0503929
Immune memory.NSB	Complement system.PAX	-0.205776	0.0503662
Immune memory.NSB	Adaptive immune response.PAX	-0.207155	0.048811
Immune exhaustion.NSB	Lymphocyte trafficking.PAX	-0.207583	0.0483362
Complement system.NSB	Adaptive immune response.PAX	-0.208229	0.0476262
Complement system.NSB	Complement system.PAX	-0.20824	0.0476145
Leukotriene/prostaglandin inflammation.NSB	Complement system.PAX	-0.208281	0.0475696
Leukotriene/prostaglandin inflammation.NSB	Chemokine signaling.PAX	-0.208658	0.0471596
NF-kappaB signaling.NSB	NF-kappaB signaling.PAX	-0.208685	0.0471307
NF-kappaB signaling.NSB	Phagocytosis.PAX	-0.208769	0.0470401
Leukotriene/prostaglandin inflammation.NSB	Nod-like receptor signaling.PAX	-0.208862	0.0469396
Leukotriene/prostaglandin inflammation.NSB	Interferon response.PAX	-0.209177	0.0466006
Treg differentiation.NSB	Myeloid activation.PAX	-0.210316	0.0453936
Myeloid inflammation.NSB	NF-kappaB signaling.PAX	-0.210746	0.0449441
Coagulation.NSB	Complement system.PAX	-0.211399	0.0442687
Lymphocyte trafficking.NSB	Lymphocyte trafficking.PAX	-0.211493	0.0441725
NF-kappaB signaling.NSB	Toll-like receptor signaling.PAX	-0.211822	0.0438358
BCR signaling.NSB	Nod-like receptor signaling.PAX	-0.211848	0.0438099
Innate immune cell activation.NSB	NF-kappaB signaling.PAX	-0.211855	0.0438029
BCR signaling.NSB	Chemokine signaling.PAX	-0.213399	0.0422537
NF-kappaB signaling.NSB	Innate immune cell activation.PAX	-0.21347	0.0421834
Nod-like receptor signaling.NSB	Coagulation.PAX	-0.213523	0.0421307
Adaptive immune response.NSB	NF-kappaB signaling.PAX	-0.213813	0.0418459
TNF signaling.NSB	Coagulation.PAX	-0.215692	0.0400372
Treg differentiation.NSB	Leukotriene/prostaglandin inflammation.PAX	-0.217488	0.0383695
Phagocytosis.NSB	Innate immune cell activation.PAX	-0.217808	0.0380786
Type I interferon signaling.NSB	NK cell activity.PAX	-0.21796	0.0379411
TCR signaling.NSB	Toll-like receptor signaling.PAX	-0.218291	0.0376433
BCR signaling.NSB	Inflammasomes.PAX	-0.219669	0.0364232
NK cell activity.NSB	Myeloid inflammation.PAX	-0.222979	0.0336278
Innate immune cell activation.NSB	Myeloid activation.PAX	-0.223356	0.0333213
Phagocytosis.NSB	NF-kappaB signaling.PAX	-0.224036	0.0327743
Coagulation.NSB	Toll-like receptor signaling.PAX	-0.224245	0.0326071
Leukotriene/prostaglandin inflammation.NSB	Mononuclear cell migration.PAX	-0.224712	0.0322381
TCR signaling.NSB	Myeloid activation.PAX	-0.224811	0.0321596
NK cell activity.NSB	Complement system.PAX	-0.224876	0.0321084
Leukotriene/prostaglandin inflammation.NSB	Toll-like receptor signaling.PAX	-0.225212	0.0318454
Type II interferon signaling.NSB	Coagulation.PAX	-0.22524	0.0318237
Leukotriene/prostaglandin inflammation.NSB	Inflammasomes.PAX	-0.225986	0.0312465
MHC class II presentation.NSB	Myeloid activation.PAX	-0.22624	0.0310524
BCR signaling.NSB	TNF signaling.PAX	-0.226499	0.0308549
TCR signaling.NSB	Coagulation.PAX	-0.226969	0.0304998
Myeloid activation.NSB	Innate immune cell activation.PAX	-0.228929	0.0290555
Treg differentiation.NSB	Coagulation.PAX	-0.23027	0.0281016
BCR signaling.NSB	Complement system.PAX	-0.230664	0.0278257
NK cell activity.NSB	Adaptive immune response.PAX	-0.230777	0.0277472
Myeloid inflammation.NSB	Myeloid activation.PAX	-0.231987	0.0269184
Immune exhaustion.NSB	Leukotriene/prostaglandin inflammation.PAX	-0.232207	0.0267698
Leukotriene/prostaglandin inflammation.NSB	Innate immune cell activation.PAX	-0.232383	0.0266513
NK cell activity.NSB	Nod-like receptor signaling.PAX	-0.232752	0.0264046
Complement system.NSB	Toll-like receptor signaling.PAX	-0.23297	0.0262598
Lymphocyte trafficking.NSB	Myeloid inflammation.PAX	-0.233005	0.0262367
Leukotriene/prostaglandin inflammation.NSB	Myeloid activation.PAX	-0.233627	0.0258281
MHC class I presentation.NSB	Coagulation.PAX	-0.235026	0.0249278
Leukotriene/prostaglandin inflammation.NSB	Coagulation.PAX	-0.235058	0.0249075
Leukotriene/prostaglandin inflammation.NSB	Myeloid inflammation.PAX	-0.235422	0.0246777
Adaptive immune response.NSB	Myeloid activation.PAX	-0.235563	0.0245892
Lymphocyte trafficking.NSB	Complement system.PAX	-0.235693	0.0245082
Interferon response.NSB	Coagulation.PAX	-0.235983	0.0243276
Phagocytosis.NSB	Myeloid activation.PAX	-0.236015	0.0243074
MHC class II presentation.NSB	Leukotriene/prostaglandin inflammation.PAX	-0.237597	0.0233429
Lymphocyte trafficking.NSB	Nod-like receptor signaling.PAX	-0.23896	0.022538
NK cell activity.NSB	Mononuclear cell migration.PAX	-0.239411	0.0222768
NK cell activity.NSB	Chemokine signaling.PAX	-0.239626	0.0221533
Coagulation.NSB	Phagocytosis.PAX	-0.241588	0.0210533
NF-kappaB signaling.NSB	Leukotriene/prostaglandin inflammation.PAX	-0.242487	0.0205649
BCR signaling.NSB	Lymphocyte trafficking.PAX	-0.242489	0.020564
NF-kappaB signaling.NSB	Myeloid activation.PAX	-0.242696	0.0204529
Myeloid activation.NSB	NF-kappaB signaling.PAX	-0.243585	0.0199818
BCR signaling.NSB	Leukotriene/prostaglandin inflammation.PAX	-0.243679	0.0199322
Myeloid activation.NSB	Myeloid activation.PAX	-0.244398	0.0195587
Treg differentiation.NSB	Lymphocyte trafficking.PAX	-0.247101	0.0182083
NF-kappaB signaling.NSB	Lymphocyte trafficking.PAX	-0.247999	0.0177778
Immune memory.NSB	Lymphocyte trafficking.PAX	-0.248589	0.0175001
BCR signaling.NSB	Adaptive immune response.PAX	-0.250293	0.0167177
Lymphocyte trafficking.NSB	Chemokine signaling.PAX	-0.251	0.0164021
Immune memory.NSB	NF-kappaB signaling.PAX	-0.252926	0.0155684
Lymphocyte trafficking.NSB	Mononuclear cell migration.PAX	-0.252971	0.0155496
Immune memory.NSB	Toll-like receptor signaling.PAX	-0.253605	0.0152837
Lymphocyte trafficking.NSB	Adaptive immune response.PAX	-0.253658	0.0152616
MHC class II presentation.NSB	Coagulation.PAX	-0.254398	0.0149565
NK cell activity.NSB	TNF signaling.PAX	-0.256154	0.0142534
Type I interferon signaling.NSB	BCR signaling.PAX	-0.256228	0.0142246
NK cell activity.NSB	NF-kappaB signaling.PAX	-0.256347	0.0141781
Complement system.NSB	Phagocytosis.PAX	-0.256568	0.0140921
NK cell activity.NSB	Inflammasomes.PAX	-0.257586	0.0137015
Lymphocyte trafficking.NSB	Inflammasomes.PAX	-0.2593	0.0130656
NK cell activity.NSB	Toll-like receptor signaling.PAX	-0.259927	0.0128392
Phagocytosis.NSB	Lymphocyte trafficking.PAX	-0.260092	0.0127803
Coagulation.NSB	Innate immune cell activation.PAX	-0.260231	0.0127308
Immune memory.NSB	Phagocytosis.PAX	-0.261972	0.0121252
NK cell activity.NSB	Phagocytosis.PAX	-0.265262	0.0110486
Immune memory.NSB	Innate immune cell activation.PAX	-0.265332	0.0110269
Inflammasomes.NSB	Coagulation.PAX	-0.265393	0.0110077
Mononuclear cell migration.NSB	Coagulation.PAX	-0.266868	0.0105541
Toll-like receptor signaling.NSB	Leukotriene/prostaglandin inflammation.PAX	-0.267549	0.0103505
Coagulation.NSB	Leukotriene/prostaglandin inflammation.PAX	-0.267833	0.0102665
NK cell activity.NSB	Innate immune cell activation.PAX	-0.269494	0.00978732
TNF signaling.NSB	Leukotriene/prostaglandin inflammation.PAX	-0.270231	0.00958105
Complement system.NSB	Innate immune cell activation.PAX	-0.270531	0.00949838
NK cell activity.NSB	Coagulation.PAX	-0.272101	0.00907478
Myeloid activation.NSB	Lymphocyte trafficking.PAX	-0.273601	0.00868581
Coagulation.NSB	Myeloid activation.PAX	-0.273901	0.0086098
Complement system.NSB	NF-kappaB signaling.PAX	-0.274076	0.00856576
Myeloid inflammation.NSB	Coagulation.PAX	-0.274382	0.00848904
Lymphocyte trafficking.NSB	Toll-like receptor signaling.PAX	-0.277693	0.00769807
NK cell activity.NSB	Myeloid activation.PAX	-0.279049	0.0073933
BCR signaling.NSB	Toll-like receptor signaling.PAX	-0.281034	0.00696641
Lymphocyte trafficking.NSB	TNF signaling.PAX	-0.281148	0.00694262
Coagulation.NSB	NF-kappaB signaling.PAX	-0.281376	0.006895
Immune memory.NSB	Leukotriene/prostaglandin inflammation.PAX	-0.285494	0.00608563
BCR signaling.NSB	NF-kappaB signaling.PAX	-0.287073	0.00579828
Toll-like receptor signaling.NSB	Lymphocyte trafficking.PAX	-0.287261	0.00576496
Inflammasomes.NSB	Lymphocyte trafficking.PAX	-0.287282	0.00576119
Lymphocyte trafficking.NSB	NF-kappaB signaling.PAX	-0.287284	0.00576085
JAK-STAT signaling.NSB	Coagulation.PAX	-0.287991	0.0056369
Innate immune cell activation.NSB	Coagulation.PAX	-0.289559	0.0053703
Complement system.NSB	Myeloid activation.PAX	-0.289594	0.00536454
Chemokine signaling.NSB	Coagulation.PAX	-0.290043	0.00529033
Myeloid activation.NSB	Leukotriene/prostaglandin inflammation.PAX	-0.29024	0.0052581
Coagulation.NSB	Lymphocyte trafficking.PAX	-0.291554	0.00504741
Adaptive immune response.NSB	Leukotriene/prostaglandin inflammation.PAX	-0.291808	0.00500755
Myeloid activation.NSB	Coagulation.PAX	-0.292393	0.00491684
Leukotriene/prostaglandin inflammation.NSB	Phagocytosis.PAX	-0.29381	0.0047031
Phagocytosis.NSB	Coagulation.PAX	-0.293876	0.00469327
Lymphocyte trafficking.NSB	Phagocytosis.PAX	-0.293989	0.00467668
Adaptive immune response.NSB	Lymphocyte trafficking.PAX	-0.294472	0.00460608
NF-kappaB signaling.NSB	Coagulation.PAX	-0.296752	0.00428558
BCR signaling.NSB	Innate immune cell activation.PAX	-0.296837	0.00427399
Myeloid inflammation.NSB	Lymphocyte trafficking.PAX	-0.297456	0.00419073
Adaptive immune response.NSB	Coagulation.PAX	-0.297626	0.00416812
Phagocytosis.NSB	Leukotriene/prostaglandin inflammation.PAX	-0.297859	0.00413723
Innate immune cell activation.NSB	Lymphocyte trafficking.PAX	-0.298386	0.00406823
Lymphocyte trafficking.NSB	Innate immune cell activation.PAX	-0.298409	0.00406518
Inflammasomes.NSB	Leukotriene/prostaglandin inflammation.PAX	-0.298901	0.00400177
Immune memory.NSB	Myeloid activation.PAX	-0.299563	0.00391779
Innate immune cell activation.NSB	Leukotriene/prostaglandin inflammation.PAX	-0.30096	0.00374581
Lymphocyte trafficking.NSB	Myeloid activation.PAX	-0.301455	0.00368642
BCR signaling.NSB	Phagocytosis.PAX	-0.304594	0.00332937
Chemokine signaling.NSB	Leukotriene/prostaglandin inflammation.PAX	-0.308377	0.00294042
Mononuclear cell migration.NSB	Lymphocyte trafficking.PAX	-0.308794	0.00290016
Complement system.NSB	Lymphocyte trafficking.PAX	-0.309383	0.00284406
Coagulation.NSB	Coagulation.PAX	-0.309829	0.00280226
Chemokine signaling.NSB	Lymphocyte trafficking.PAX	-0.310433	0.00274662
JAK-STAT signaling.NSB	Leukotriene/prostaglandin inflammation.PAX	-0.313257	0.00249904
Nod-like receptor signaling.NSB	Leukotriene/prostaglandin inflammation.PAX	-0.31381	0.00245294
Complement system.NSB	Leukotriene/prostaglandin inflammation.PAX	-0.314995	0.00235682
Lymphocyte trafficking.NSB	Coagulation.PAX	-0.317694	0.00215043
Type III interferon signaling.NSB	Lymphocyte trafficking.PAX	-0.320601	0.00194649
BCR signaling.NSB	Myeloid activation.PAX	-0.320917	0.00192543
Myeloid inflammation.NSB	Leukotriene/prostaglandin inflammation.PAX	-0.321855	0.00186403
Type I interferon signaling.NSB	Lymphocyte trafficking.PAX	-0.322694	0.00181063
JAK-STAT signaling.NSB	Lymphocyte trafficking.PAX	-0.324986	0.0016717
BCR signaling.NSB	Coagulation.PAX	-0.329935	0.0014041
Complement system.NSB	Coagulation.PAX	-0.330984	0.00135265
Type II interferon signaling.NSB	Lymphocyte trafficking.PAX	-0.332551	0.00127893
Immune memory.NSB	Coagulation.PAX	-0.333638	0.00122999
Nod-like receptor signaling.NSB	Lymphocyte trafficking.PAX	-0.334446	0.00119467
MHC class I presentation.NSB	Lymphocyte trafficking.PAX	-0.335409	0.00115383
TNF signaling.NSB	Lymphocyte trafficking.PAX	-0.338431	0.00103371
Interferon response.NSB	Lymphocyte trafficking.PAX	-0.338555	0.00102903
Mononuclear cell migration.NSB	Leukotriene/prostaglandin inflammation.PAX	-0.34154	0.000922109
Type II interferon signaling.NSB	Leukotriene/prostaglandin inflammation.PAX	-0.34453	0.000825273
MHC class I presentation.NSB	Leukotriene/prostaglandin inflammation.PAX	-0.347067	0.000750443
RNA sensing.NSB	Lymphocyte trafficking.PAX	-0.358175	0.000490399
Interferon response.NSB	Leukotriene/prostaglandin inflammation.PAX	-0.360338	0.000450593
Type III interferon signaling.NSB	Leukotriene/prostaglandin inflammation.PAX	-0.362787	0.000409115
RNA sensing.NSB	Leukotriene/prostaglandin inflammation.PAX	-0.380111	0.000202071
Type I interferon signaling.NSB	Leukotriene/prostaglandin inflammation.PAX	-0.398916	8.97689e-05
