# Supplementary material for: Age-associated differences in mucosal and systemic host responses to SARS-CoV-2 infection
Source: Nat Commun. 2025 Mar 10;16:2383. doi: 10.1038/s41467-025-57655-3 (PMC11894178; doi:10.1038/s41467-025-57655-3)
Supplement: Supplementary file 14 — Source Data [file 41467_2025_57655_MOESM14_ESM.zip › Source_Data/Figure_5.csv]

row	column	cor	p
Adaptive immune response.NSB	Adaptive immune response.PAX	-0.135938272	0.198856803
Innate immune cell activation.NSB	Adaptive immune response.PAX	-0.124465341	0.239799677
Interferon response.NSB	Adaptive immune response.PAX	0.021622365	0.838793787
B cell receptor signaling.NSB	Adaptive immune response.PAX	-0.25029321	0.01671767
Chemokine signaling.NSB	Adaptive immune response.PAX	-0.101932341	0.336332096
Coagulation.NSB	Adaptive immune response.PAX	-0.203682123	0.052807022
Complement system.NSB	Adaptive immune response.PAX	-0.208229144	0.047626225
Immune exhaustion.NSB	Adaptive immune response.PAX	-0.00121274	0.990897231
Immune memory.NSB	Adaptive immune response.PAX	-0.207154579	0.048811011
Inflammasomes.NSB	Adaptive immune response.PAX	-0.091740099	0.38710868
JAK-STAT signaling.NSB	Adaptive immune response.PAX	-0.100392109	0.343722529
Leukotriene/prostaglandin inflammation.NSB	Adaptive immune response.PAX	-0.203212906	0.053367034
Lymphocyte trafficking.NSB	Adaptive immune response.PAX	-0.253657647	0.015261622
MHC class I presentation.NSB	Adaptive immune response.PAX	-0.015462624	0.88433693
MHC class II presentation.NSB	Adaptive immune response.PAX	-0.146738199	0.165146668
Mononuclear cell migration.NSB	Adaptive immune response.PAX	-0.05640746	0.595365085
Myeloid activation.NSB	Adaptive immune response.PAX	-0.166833137	0.113972915
Myeloid inflammation.NSB	Adaptive immune response.PAX	-0.125656257	0.235296795
NF-kappaB signaling.NSB	Adaptive immune response.PAX	-0.156577386	0.138296793
NK cell activity.NSB	Adaptive immune response.PAX	-0.23077731	0.027747231
Nod-like receptor signaling.NSB	Adaptive immune response.PAX	0.019299063	0.855917665
Phagocytosis.NSB	Adaptive immune response.PAX	-0.145727069	0.168110541
RNA sensing.NSB	Adaptive immune response.PAX	0.110877522	0.295416623
T cell receptor signaling.NSB	Adaptive immune response.PAX	-0.172637967	0.101754427
Toll-like receptor signaling.NSB	Adaptive immune response.PAX	-0.030791558	0.772014448
TNF signaling.NSB	Adaptive immune response.PAX	0.003742437	0.971914546
Treg differentiation.NSB	Adaptive immune response.PAX	-0.120935499	0.253495558
Type I interferon signaling.NSB	Adaptive immune response.PAX	0.121709504	0.250447514
Type II interferon signaling.NSB	Adaptive immune response.PAX	0.025039408	0.813746429
Type III interferon signaling.NSB	Adaptive immune response.PAX	0.034695125	0.744051059
Adaptive immune response.NSB	Innate immune cell activation.PAX	-0.199540054	0.057921097
Innate immune cell activation.NSB	Innate immune cell activation.PAX	-0.191153414	0.069515345
Interferon response.NSB	Innate immune cell activation.PAX	-0.060299072	0.570183136
B cell receptor signaling.NSB	Innate immune cell activation.PAX	-0.296837063	0.004273991
Chemokine signaling.NSB	Innate immune cell activation.PAX	-0.170407328	0.106322362
Coagulation.NSB	Innate immune cell activation.PAX	-0.260231184	0.01273084
Complement system.NSB	Innate immune cell activation.PAX	-0.270530515	0.009498382
Immune exhaustion.NSB	Innate immune cell activation.PAX	-0.059731442	0.573824904
Immune memory.NSB	Innate immune cell activation.PAX	-0.265331546	0.011026862
Inflammasomes.NSB	Innate immune cell activation.PAX	-0.157756317	0.13531559
JAK-STAT signaling.NSB	Innate immune cell activation.PAX	-0.163372329	0.121780206
Leukotriene/prostaglandin inflammation.NSB	Innate immune cell activation.PAX	-0.232383138	0.026651271
Lymphocyte trafficking.NSB	Innate immune cell activation.PAX	-0.298409403	0.004065178
MHC class I presentation.NSB	Innate immune cell activation.PAX	-0.084375755	0.426505269
MHC class II presentation.NSB	Innate immune cell activation.PAX	-0.195874385	0.062777974
Mononuclear cell migration.NSB	Innate immune cell activation.PAX	-0.136842654	0.195857462
Myeloid activation.NSB	Innate immune cell activation.PAX	-0.228929278	0.02905554
Myeloid inflammation.NSB	Innate immune cell activation.PAX	-0.198357725	0.059452918
NF-kappaB signaling.NSB	Innate immune cell activation.PAX	-0.213470028	0.042183358
NK cell activity.NSB	Innate immune cell activation.PAX	-0.269494174	0.009787316
Nod-like receptor signaling.NSB	Innate immune cell activation.PAX	-0.053264019	0.616062514
Phagocytosis.NSB	Innate immune cell activation.PAX	-0.217808485	0.03807855
RNA sensing.NSB	Innate immune cell activation.PAX	0.026404238	0.803792657
T cell receptor signaling.NSB	Innate immune cell activation.PAX	-0.20381806	0.052645685
Toll-like receptor signaling.NSB	Innate immune cell activation.PAX	-0.086885305	0.412828891
TNF signaling.NSB	Innate immune cell activation.PAX	-0.056846824	0.592497192
Treg differentiation.NSB	Innate immune cell activation.PAX	-0.174737695	0.097596292
Type I interferon signaling.NSB	Innate immune cell activation.PAX	0.020696199	0.84561156
Type II interferon signaling.NSB	Innate immune cell activation.PAX	-0.052373456	0.621982225
Type III interferon signaling.NSB	Innate immune cell activation.PAX	-0.038644616	0.716092555
Adaptive immune response.NSB	Interferon response.PAX	0.008396867	0.937036537
Innate immune cell activation.NSB	Interferon response.PAX	0.019735144	0.852698191
Interferon response.NSB	Interferon response.PAX	0.252800487	0.015621752
B cell receptor signaling.NSB	Interferon response.PAX	-0.144098063	0.172967842
Chemokine signaling.NSB	Interferon response.PAX	0.054377579	0.60869494
Coagulation.NSB	Interferon response.PAX	-0.101822355	0.336856481
Complement system.NSB	Interferon response.PAX	-0.085396085	0.420913678
Immune exhaustion.NSB	Interferon response.PAX	0.134350163	0.204203294
Immune memory.NSB	Interferon response.PAX	-0.071782293	0.498934983
Inflammasomes.NSB	Interferon response.PAX	0.04675863	0.659847558
JAK-STAT signaling.NSB	Interferon response.PAX	0.066438801	0.531501031
Leukotriene/prostaglandin inflammation.NSB	Interferon response.PAX	-0.209177308	0.046600639
Lymphocyte trafficking.NSB	Interferon response.PAX	-0.175550577	0.096022835
MHC class I presentation.NSB	Interferon response.PAX	0.209943945	0.045784822
MHC class II presentation.NSB	Interferon response.PAX	-0.012734074	0.904640863
Mononuclear cell migration.NSB	Interferon response.PAX	0.116006317	0.273501847
Myeloid activation.NSB	Interferon response.PAX	-0.049551359	0.640899053
Myeloid inflammation.NSB	Interferon response.PAX	0.031658346	0.765778554
NF-kappaB signaling.NSB	Interferon response.PAX	-0.055633796	0.600430154
NK cell activity.NSB	Interferon response.PAX	-0.177401032	0.092515433
Nod-like receptor signaling.NSB	Interferon response.PAX	0.207141655	0.048825407
Phagocytosis.NSB	Interferon response.PAX	-0.016917464	0.873540643
RNA sensing.NSB	Interferon response.PAX	0.385225909	0.000162832
T cell receptor signaling.NSB	Interferon response.PAX	-0.132310442	0.211219939
Toll-like receptor signaling.NSB	Interferon response.PAX	0.107159187	0.312008291
TNF signaling.NSB	Interferon response.PAX	0.178226819	0.090983213
Treg differentiation.NSB	Interferon response.PAX	-0.017923085	0.866091369
Type I interferon signaling.NSB	Interferon response.PAX	0.434091076	1.72E-05
Type II interferon signaling.NSB	Interferon response.PAX	0.282805734	0.006603876
Type III interferon signaling.NSB	Interferon response.PAX	0.217523927	0.038337147
Adaptive immune response.NSB	B cell receptor signaling.PAX	-0.010333377	0.922556422
Innate immune cell activation.NSB	B cell receptor signaling.PAX	-0.013513467	0.898834334
Interferon response.NSB	B cell receptor signaling.PAX	-0.116338508	0.272121136
B cell receptor signaling.NSB	B cell receptor signaling.PAX	0.090849789	0.391752093
Chemokine signaling.NSB	B cell receptor signaling.PAX	-0.030627995	0.773192799
Coagulation.NSB	B cell receptor signaling.PAX	0.03967325	0.708870123
Complement system.NSB	B cell receptor signaling.PAX	0.008395733	0.937045025
Immune exhaustion.NSB	B cell receptor signaling.PAX	-0.084663269	0.424925343
Immune memory.NSB	B cell receptor signaling.PAX	0.028810507	0.786320493
Inflammasomes.NSB	B cell receptor signaling.PAX	-0.014096866	0.89449144
JAK-STAT signaling.NSB	B cell receptor signaling.PAX	-0.014127357	0.894264548
Leukotriene/prostaglandin inflammation.NSB	B cell receptor signaling.PAX	0.001963164	0.985265091
Lymphocyte trafficking.NSB	B cell receptor signaling.PAX	0.113196933	0.285366852
MHC class I presentation.NSB	B cell receptor signaling.PAX	-0.107582409	0.310089959
MHC class II presentation.NSB	B cell receptor signaling.PAX	0.05044567	0.634878772
Mononuclear cell migration.NSB	B cell receptor signaling.PAX	-0.064540344	0.543320913
Myeloid activation.NSB	B cell receptor signaling.PAX	0.038118776	0.719794388
Myeloid inflammation.NSB	B cell receptor signaling.PAX	-0.031551544	0.766546119
NF-kappaB signaling.NSB	B cell receptor signaling.PAX	0.011255359	0.915670927
NK cell activity.NSB	B cell receptor signaling.PAX	0.102029768	0.335868023
Nod-like receptor signaling.NSB	B cell receptor signaling.PAX	-0.108525988	0.305840629
Phagocytosis.NSB	B cell receptor signaling.PAX	0.001847753	0.986131239
RNA sensing.NSB	B cell receptor signaling.PAX	-0.198640028	0.059084198
T cell receptor signaling.NSB	B cell receptor signaling.PAX	0.072152815	0.496716133
Toll-like receptor signaling.NSB	B cell receptor signaling.PAX	-0.033943831	0.749408536
TNF signaling.NSB	B cell receptor signaling.PAX	-0.111397689	0.293142776
Treg differentiation.NSB	B cell receptor signaling.PAX	0.034309253	0.746801208
Type I interferon signaling.NSB	B cell receptor signaling.PAX	-0.256227669	0.014224578
Type II interferon signaling.NSB	B cell receptor signaling.PAX	-0.170854587	0.105393878
Type III interferon signaling.NSB	B cell receptor signaling.PAX	-0.049882077	0.638670007
Adaptive immune response.NSB	Chemokine signaling.PAX	-0.12919406	0.222268437
Innate immune cell activation.NSB	Chemokine signaling.PAX	-0.132545427	0.210402964
Interferon response.NSB	Chemokine signaling.PAX	0.032290388	0.76124085
B cell receptor signaling.NSB	Chemokine signaling.PAX	-0.213398809	0.042253696
Chemokine signaling.NSB	Chemokine signaling.PAX	-0.100080258	0.345231187
Coagulation.NSB	Chemokine signaling.PAX	-0.204604866	0.051719806
Complement system.NSB	Chemokine signaling.PAX	-0.192996693	0.066818447
Immune exhaustion.NSB	Chemokine signaling.PAX	-0.033754942	0.750757386
Immune memory.NSB	Chemokine signaling.PAX	-0.178868266	0.089806929
Inflammasomes.NSB	Chemokine signaling.PAX	-0.101365217	0.339041529
JAK-STAT signaling.NSB	Chemokine signaling.PAX	-0.090047984	0.395962209
Leukotriene/prostaglandin inflammation.NSB	Chemokine signaling.PAX	-0.208658424	0.047159605
Lymphocyte trafficking.NSB	Chemokine signaling.PAX	-0.251000267	0.016402098
MHC class I presentation.NSB	Chemokine signaling.PAX	-0.004781877	0.964118585
MHC class II presentation.NSB	Chemokine signaling.PAX	-0.145641172	0.168364124
Mononuclear cell migration.NSB	Chemokine signaling.PAX	-0.078451514	0.459801007
Myeloid activation.NSB	Chemokine signaling.PAX	-0.186299414	0.077039186
Myeloid inflammation.NSB	Chemokine signaling.PAX	-0.148742708	0.159385562
NF-kappaB signaling.NSB	Chemokine signaling.PAX	-0.143615509	0.174426314
NK cell activity.NSB	Chemokine signaling.PAX	-0.239626371	0.022153284
Nod-like receptor signaling.NSB	Chemokine signaling.PAX	0.034818112	0.743175195
Phagocytosis.NSB	Chemokine signaling.PAX	-0.177083458	0.093110073
RNA sensing.NSB	Chemokine signaling.PAX	0.130536427	0.217460484
T cell receptor signaling.NSB	Chemokine signaling.PAX	-0.167133397	0.113314256
Toll-like receptor signaling.NSB	Chemokine signaling.PAX	-0.020548533	0.846699641
TNF signaling.NSB	Chemokine signaling.PAX	0.036596279	0.73054876
Treg differentiation.NSB	Chemokine signaling.PAX	-0.11992213	0.257524463
Type I interferon signaling.NSB	Chemokine signaling.PAX	0.129008816	0.222937758
Type II interferon signaling.NSB	Chemokine signaling.PAX	0.053048602	0.617492195
Type III interferon signaling.NSB	Chemokine signaling.PAX	0.056189037	0.596793129
Adaptive immune response.NSB	Coagulation.PAX	-0.297625514	0.004168116
Innate immune cell activation.NSB	Coagulation.PAX	-0.289559288	0.005370295
Interferon response.NSB	Coagulation.PAX	-0.235982518	0.024327583
B cell receptor signaling.NSB	Coagulation.PAX	-0.329935265	0.001404101
Chemokine signaling.NSB	Coagulation.PAX	-0.290043157	0.005290328
Coagulation.NSB	Coagulation.PAX	-0.30982934	0.002802258
Complement system.NSB	Coagulation.PAX	-0.330983874	0.001352648
Immune exhaustion.NSB	Coagulation.PAX	-0.176745459	0.093746269
Immune memory.NSB	Coagulation.PAX	-0.333637514	0.001229988
Inflammasomes.NSB	Coagulation.PAX	-0.265392768	0.011007682
JAK-STAT signaling.NSB	Coagulation.PAX	-0.287991016	0.005636903
Leukotriene/prostaglandin inflammation.NSB	Coagulation.PAX	-0.235057738	0.02490748
Lymphocyte trafficking.NSB	Coagulation.PAX	-0.317694251	0.002150429
MHC class I presentation.NSB	Coagulation.PAX	-0.235025644	0.024927814
MHC class II presentation.NSB	Coagulation.PAX	-0.254397767	0.014956468
Mononuclear cell migration.NSB	Coagulation.PAX	-0.266868326	0.010554133
Myeloid activation.NSB	Coagulation.PAX	-0.292392875	0.004916838
Myeloid inflammation.NSB	Coagulation.PAX	-0.274382124	0.008489039
NF-kappaB signaling.NSB	Coagulation.PAX	-0.296751843	0.004285578
NK cell activity.NSB	Coagulation.PAX	-0.27210101	0.009074775
Nod-like receptor signaling.NSB	Coagulation.PAX	-0.21352342	0.04213069
Phagocytosis.NSB	Coagulation.PAX	-0.293876469	0.004693272
RNA sensing.NSB	Coagulation.PAX	-0.187497425	0.075124183
T cell receptor signaling.NSB	Coagulation.PAX	-0.22696927	0.030499778
Toll-like receptor signaling.NSB	Coagulation.PAX	-0.203488802	0.053037163
TNF signaling.NSB	Coagulation.PAX	-0.215692132	0.040037172
Treg differentiation.NSB	Coagulation.PAX	-0.230269601	0.028101588
Type I interferon signaling.NSB	Coagulation.PAX	-0.190997642	0.069747224
Type II interferon signaling.NSB	Coagulation.PAX	-0.22524023	0.0318237
Type III interferon signaling.NSB	Coagulation.PAX	-0.205268784	0.050948992
Adaptive immune response.NSB	Complement system.PAX	-0.144813838	0.170821022
Innate immune cell activation.NSB	Complement system.PAX	-0.142347707	0.178301093
Interferon response.NSB	Complement system.PAX	-0.002262861	0.983015967
B cell receptor signaling.NSB	Complement system.PAX	-0.230664355	0.027825739
Chemokine signaling.NSB	Complement system.PAX	-0.11765289	0.26670412
Coagulation.NSB	Complement system.PAX	-0.211399206	0.044268734
Complement system.NSB	Complement system.PAX	-0.208239911	0.047614476
Immune exhaustion.NSB	Complement system.PAX	-0.024476784	0.817858398
Immune memory.NSB	Complement system.PAX	-0.205776311	0.05036615
Inflammasomes.NSB	Complement system.PAX	-0.097479005	0.35797665
JAK-STAT signaling.NSB	Complement system.PAX	-0.112920605	0.286552081
Leukotriene/prostaglandin inflammation.NSB	Complement system.PAX	-0.208281082	0.047569568
Lymphocyte trafficking.NSB	Complement system.PAX	-0.235692502	0.024508191
MHC class I presentation.NSB	Complement system.PAX	-0.014092829	0.894521482
MHC class II presentation.NSB	Complement system.PAX	-0.144850547	0.170711454
Mononuclear cell migration.NSB	Complement system.PAX	-0.091396818	0.388895139
Myeloid activation.NSB	Complement system.PAX	-0.181920364	0.084373963
Myeloid inflammation.NSB	Complement system.PAX	-0.149113608	0.158336157
NF-kappaB signaling.NSB	Complement system.PAX	-0.161726735	0.125633785
NK cell activity.NSB	Complement system.PAX	-0.224876337	0.032108416
Nod-like receptor signaling.NSB	Complement system.PAX	-0.00821457	0.938400782
Phagocytosis.NSB	Complement system.PAX	-0.180870205	0.086213023
RNA sensing.NSB	Complement system.PAX	0.094786551	0.371471264
T cell receptor signaling.NSB	Complement system.PAX	-0.164406248	0.119405901
Toll-like receptor signaling.NSB	Complement system.PAX	-0.058003495	0.58497712
TNF signaling.NSB	Complement system.PAX	-0.015517551	0.883928927
Treg differentiation.NSB	Complement system.PAX	-0.124756583	0.238693007
Type I interferon signaling.NSB	Complement system.PAX	0.100769142	0.341904071
Type II interferon signaling.NSB	Complement system.PAX	0.025041934	0.813727984
Type III interferon signaling.NSB	Complement system.PAX	0.016930249	0.873445861
Adaptive immune response.NSB	Immune exhaustion.PAX	0.022509478	0.83227462
Innate immune cell activation.NSB	Immune exhaustion.PAX	0.025067799	0.813539067
Interferon response.NSB	Immune exhaustion.PAX	0.004519207	0.966088359
B cell receptor signaling.NSB	Immune exhaustion.PAX	-0.049234995	0.643034336
Chemokine signaling.NSB	Immune exhaustion.PAX	0.039267585	0.711715423
Coagulation.NSB	Immune exhaustion.PAX	0.003068868	0.97696787
Complement system.NSB	Immune exhaustion.PAX	0.003479926	0.973883867
Immune exhaustion.NSB	Immune exhaustion.PAX	0.120423759	0.255524685
Immune memory.NSB	Immune exhaustion.PAX	0.001338076	0.989956511
Inflammasomes.NSB	Immune exhaustion.PAX	0.00720121	0.945987511
JAK-STAT signaling.NSB	Immune exhaustion.PAX	0.010217103	0.92342519
Leukotriene/prostaglandin inflammation.NSB	Immune exhaustion.PAX	0.053410874	0.615088684
Lymphocyte trafficking.NSB	Immune exhaustion.PAX	-0.027432146	0.796316572
MHC class I presentation.NSB	Immune exhaustion.PAX	-0.079037266	0.456446551
MHC class II presentation.NSB	Immune exhaustion.PAX	-0.022457026	0.832659766
Mononuclear cell migration.NSB	Immune exhaustion.PAX	0.071671345	0.499600391
Myeloid activation.NSB	Immune exhaustion.PAX	-0.000599127	0.995502904
Myeloid inflammation.NSB	Immune exhaustion.PAX	0.050437054	0.63493666
NF-kappaB signaling.NSB	Immune exhaustion.PAX	0.032805593	0.757547919
NK cell activity.NSB	Immune exhaustion.PAX	0.019425642	0.854982918
Nod-like receptor signaling.NSB	Immune exhaustion.PAX	0.044760083	0.673541391
Phagocytosis.NSB	Immune exhaustion.PAX	0.007063726	0.9470172
RNA sensing.NSB	Immune exhaustion.PAX	0.015284222	0.885662338
T cell receptor signaling.NSB	Immune exhaustion.PAX	0.02365415	0.823879506
Toll-like receptor signaling.NSB	Immune exhaustion.PAX	-0.013553727	0.898534542
TNF signaling.NSB	Immune exhaustion.PAX	0.039795814	0.708011257
Treg differentiation.NSB	Immune exhaustion.PAX	0.033855294	0.750040679
Type I interferon signaling.NSB	Immune exhaustion.PAX	0.003597406	0.973002526
Type II interferon signaling.NSB	Immune exhaustion.PAX	-0.031562271	0.766469013
Type III interferon signaling.NSB	Immune exhaustion.PAX	-0.102554309	0.333376439
Adaptive immune response.NSB	Immune memory.PAX	0.240918636	0.021423173
Innate immune cell activation.NSB	Immune memory.PAX	0.210334819	0.045373447
Interferon response.NSB	Immune memory.PAX	0.213130924	0.042519142
B cell receptor signaling.NSB	Immune memory.PAX	0.303862581	0.003409685
Chemokine signaling.NSB	Immune memory.PAX	0.218559389	0.037403149
Coagulation.NSB	Immune memory.PAX	0.206493042	0.049552424
Complement system.NSB	Immune memory.PAX	0.217925203	0.037972904
Immune exhaustion.NSB	Immune memory.PAX	0.185797402	0.077853183
Immune memory.NSB	Immune memory.PAX	0.32841831	0.001481677
Inflammasomes.NSB	Immune memory.PAX	0.213923714	0.041737567
JAK-STAT signaling.NSB	Immune memory.PAX	0.231268067	0.027408312
Leukotriene/prostaglandin inflammation.NSB	Immune memory.PAX	0.035570749	0.737822344
Lymphocyte trafficking.NSB	Immune memory.PAX	0.280451347	0.007089379
MHC class I presentation.NSB	Immune memory.PAX	0.223263688	0.033396139
MHC class II presentation.NSB	Immune memory.PAX	0.296031587	0.004384622
Mononuclear cell migration.NSB	Immune memory.PAX	0.185374382	0.07854443
Myeloid activation.NSB	Immune memory.PAX	0.193289431	0.066398042
Myeloid inflammation.NSB	Immune memory.PAX	0.202540709	0.05417779
NF-kappaB signaling.NSB	Immune memory.PAX	0.242568713	0.020520923
NK cell activity.NSB	Immune memory.PAX	0.246896218	0.018307912
Nod-like receptor signaling.NSB	Immune memory.PAX	0.156180485	0.139311564
Phagocytosis.NSB	Immune memory.PAX	0.180531792	0.086812394
RNA sensing.NSB	Immune memory.PAX	0.193061259	0.066725538
T cell receptor signaling.NSB	Immune memory.PAX	0.225408518	0.03169275
Toll-like receptor signaling.NSB	Immune memory.PAX	0.122122034	0.248833283
TNF signaling.NSB	Immune memory.PAX	0.124056542	0.241359032
Treg differentiation.NSB	Immune memory.PAX	0.229858125	0.028391586
Type I interferon signaling.NSB	Immune memory.PAX	0.220787643	0.035457679
Type II interferon signaling.NSB	Immune memory.PAX	0.238388453	0.022872536
Type III interferon signaling.NSB	Immune memory.PAX	0.237699492	0.023281405
Adaptive immune response.NSB	Inflammasomes.PAX	-0.109217695	0.30274981
Innate immune cell activation.NSB	Inflammasomes.PAX	-0.105025077	0.321798421
Interferon response.NSB	Inflammasomes.PAX	0.083963659	0.42877564
B cell receptor signaling.NSB	Inflammasomes.PAX	-0.219669367	0.036423156
Chemokine signaling.NSB	Inflammasomes.PAX	-0.079440599	0.454144647
Coagulation.NSB	Inflammasomes.PAX	-0.193087065	0.066688433
Complement system.NSB	Inflammasomes.PAX	-0.190208427	0.070931643
Immune exhaustion.NSB	Inflammasomes.PAX	0.004213159	0.968383684
Immune memory.NSB	Inflammasomes.PAX	-0.166349886	0.115039207
Inflammasomes.NSB	Inflammasomes.PAX	-0.058836058	0.579591373
JAK-STAT signaling.NSB	Inflammasomes.PAX	-0.053714987	0.613074166
Leukotriene/prostaglandin inflammation.NSB	Inflammasomes.PAX	-0.225986416	0.031246523
Lymphocyte trafficking.NSB	Inflammasomes.PAX	-0.259299678	0.013065633
MHC class I presentation.NSB	Inflammasomes.PAX	0.046343135	0.662685463
MHC class II presentation.NSB	Inflammasomes.PAX	-0.133243548	0.207989075
Mononuclear cell migration.NSB	Inflammasomes.PAX	-0.039465887	0.710324056
Myeloid activation.NSB	Inflammasomes.PAX	-0.156768358	0.137810528
Myeloid inflammation.NSB	Inflammasomes.PAX	-0.125777169	0.234842939
NF-kappaB signaling.NSB	Inflammasomes.PAX	-0.133530424	0.20700289
NK cell activity.NSB	Inflammasomes.PAX	-0.257586092	0.013701541
Nod-like receptor signaling.NSB	Inflammasomes.PAX	0.084101852	0.428013519
Phagocytosis.NSB	Inflammasomes.PAX	-0.143323685	0.175312691
RNA sensing.NSB	Inflammasomes.PAX	0.213536905	0.042117397
T cell receptor signaling.NSB	Inflammasomes.PAX	-0.171052751	0.104984526
Toll-like receptor signaling.NSB	Inflammasomes.PAX	0.030271166	0.775765274
TNF signaling.NSB	Inflammasomes.PAX	0.076996244	0.468193394
Treg differentiation.NSB	Inflammasomes.PAX	-0.094108643	0.374917204
Type I interferon signaling.NSB	Inflammasomes.PAX	0.1825053	0.083363225
Type II interferon signaling.NSB	Inflammasomes.PAX	0.098642123	0.352242114
Type III interferon signaling.NSB	Inflammasomes.PAX	0.105167305	0.321139892
Adaptive immune response.NSB	JAK-STAT signaling.PAX	0.053861521	0.612104514
Innate immune cell activation.NSB	JAK-STAT signaling.PAX	0.049140779	0.643670803
Interferon response.NSB	JAK-STAT signaling.PAX	0.154016808	0.14494284
B cell receptor signaling.NSB	JAK-STAT signaling.PAX	-0.029269576	0.782998842
Chemokine signaling.NSB	JAK-STAT signaling.PAX	0.069651981	0.511792019
Coagulation.NSB	JAK-STAT signaling.PAX	-0.020601584	0.846308701
Complement system.NSB	JAK-STAT signaling.PAX	-0.012884527	0.903519578
Immune exhaustion.NSB	JAK-STAT signaling.PAX	0.159537942	0.130903289
Immune memory.NSB	JAK-STAT signaling.PAX	0.002360056	0.982286581
Inflammasomes.NSB	JAK-STAT signaling.PAX	0.064162622	0.545687881
JAK-STAT signaling.NSB	JAK-STAT signaling.PAX	0.072355576	0.495504104
Leukotriene/prostaglandin inflammation.NSB	JAK-STAT signaling.PAX	-0.057258696	0.58981442
Lymphocyte trafficking.NSB	JAK-STAT signaling.PAX	-0.042307494	0.690492356
MHC class I presentation.NSB	JAK-STAT signaling.PAX	0.133462792	0.207235084
MHC class II presentation.NSB	JAK-STAT signaling.PAX	0.005759452	0.956789683
Mononuclear cell migration.NSB	JAK-STAT signaling.PAX	0.092505088	0.38314536
Myeloid activation.NSB	JAK-STAT signaling.PAX	-0.00140008	0.989491138
Myeloid inflammation.NSB	JAK-STAT signaling.PAX	0.044819045	0.673135834
NF-kappaB signaling.NSB	JAK-STAT signaling.PAX	0.027509522	0.795754542
NK cell activity.NSB	JAK-STAT signaling.PAX	-0.006452821	0.951593617
Nod-like receptor signaling.NSB	JAK-STAT signaling.PAX	0.126692742	0.231425991
Phagocytosis.NSB	JAK-STAT signaling.PAX	0.015489584	0.884136667
RNA sensing.NSB	JAK-STAT signaling.PAX	0.208864312	0.046937153
T cell receptor signaling.NSB	JAK-STAT signaling.PAX	0.033850529	0.750074704
Toll-like receptor signaling.NSB	JAK-STAT signaling.PAX	0.074281338	0.484070426
TNF signaling.NSB	JAK-STAT signaling.PAX	0.099395236	0.348559696
Treg differentiation.NSB	JAK-STAT signaling.PAX	0.078305286	0.46064053
Type I interferon signaling.NSB	JAK-STAT signaling.PAX	0.209100874	0.046682631
Type II interferon signaling.NSB	JAK-STAT signaling.PAX	0.159739798	0.130410381
Type III interferon signaling.NSB	JAK-STAT signaling.PAX	0.189304857	0.072307528
Adaptive immune response.NSB	Leukotriene/prostaglandin inflammation.PAX	-0.291807942	0.005007553
Innate immune cell activation.NSB	Leukotriene/prostaglandin inflammation.PAX	-0.300959587	0.003745805
Interferon response.NSB	Leukotriene/prostaglandin inflammation.PAX	-0.360337982	0.000450593
B cell receptor signaling.NSB	Leukotriene/prostaglandin inflammation.PAX	-0.24367932	0.019932162
Chemokine signaling.NSB	Leukotriene/prostaglandin inflammation.PAX	-0.308376833	0.002940424
Coagulation.NSB	Leukotriene/prostaglandin inflammation.PAX	-0.267833046	0.010266513
Complement system.NSB	Leukotriene/prostaglandin inflammation.PAX	-0.314995424	0.002356821
Immune exhaustion.NSB	Leukotriene/prostaglandin inflammation.PAX	-0.232206762	0.026769821
Immune memory.NSB	Leukotriene/prostaglandin inflammation.PAX	-0.285494155	0.006085629
Inflammasomes.NSB	Leukotriene/prostaglandin inflammation.PAX	-0.298901113	0.004001772
JAK-STAT signaling.NSB	Leukotriene/prostaglandin inflammation.PAX	-0.31325696	0.002499041
Leukotriene/prostaglandin inflammation.NSB	Leukotriene/prostaglandin inflammation.PAX	-0.014098327	0.89448057
Lymphocyte trafficking.NSB	Leukotriene/prostaglandin inflammation.PAX	-0.205519717	0.050660132
MHC class I presentation.NSB	Leukotriene/prostaglandin inflammation.PAX	-0.347067321	0.000750443
MHC class II presentation.NSB	Leukotriene/prostaglandin inflammation.PAX	-0.237596738	0.023342915
Mononuclear cell migration.NSB	Leukotriene/prostaglandin inflammation.PAX	-0.34154022	0.000922109
Myeloid activation.NSB	Leukotriene/prostaglandin inflammation.PAX	-0.290240015	0.005258097
Myeloid inflammation.NSB	Leukotriene/prostaglandin inflammation.PAX	-0.321854872	0.001864027
NF-kappaB signaling.NSB	Leukotriene/prostaglandin inflammation.PAX	-0.242486888	0.020564884
NK cell activity.NSB	Leukotriene/prostaglandin inflammation.PAX	-0.163620733	0.121206483
Nod-like receptor signaling.NSB	Leukotriene/prostaglandin inflammation.PAX	-0.313810465	0.002452944
Phagocytosis.NSB	Leukotriene/prostaglandin inflammation.PAX	-0.297858894	0.004137229
RNA sensing.NSB	Leukotriene/prostaglandin inflammation.PAX	-0.380110827	0.000202071
T cell receptor signaling.NSB	Leukotriene/prostaglandin inflammation.PAX	-0.114813005	0.27850048
Toll-like receptor signaling.NSB	Leukotriene/prostaglandin inflammation.PAX	-0.267548841	0.010350524
TNF signaling.NSB	Leukotriene/prostaglandin inflammation.PAX	-0.270231225	0.009581047
Treg differentiation.NSB	Leukotriene/prostaglandin inflammation.PAX	-0.217488434	0.038369503
Type I interferon signaling.NSB	Leukotriene/prostaglandin inflammation.PAX	-0.398915671	8.98E-05
Type II interferon signaling.NSB	Leukotriene/prostaglandin inflammation.PAX	-0.344529534	0.000825273
Type III interferon signaling.NSB	Leukotriene/prostaglandin inflammation.PAX	-0.362786978	0.000409115
Adaptive immune response.NSB	Lymphocyte trafficking.PAX	-0.29447215	0.004606083
Innate immune cell activation.NSB	Lymphocyte trafficking.PAX	-0.298385937	0.004068226
Interferon response.NSB	Lymphocyte trafficking.PAX	-0.338555224	0.001029026
B cell receptor signaling.NSB	Lymphocyte trafficking.PAX	-0.242488581	0.020563974
Chemokine signaling.NSB	Lymphocyte trafficking.PAX	-0.310432512	0.002746616
Coagulation.NSB	Lymphocyte trafficking.PAX	-0.291553934	0.005047407
Complement system.NSB	Lymphocyte trafficking.PAX	-0.30938321	0.002844062
Immune exhaustion.NSB	Lymphocyte trafficking.PAX	-0.207582565	0.048336243
Immune memory.NSB	Lymphocyte trafficking.PAX	-0.248588582	0.017500098
Inflammasomes.NSB	Lymphocyte trafficking.PAX	-0.287282272	0.005761193
JAK-STAT signaling.NSB	Lymphocyte trafficking.PAX	-0.324986293	0.001671702
Leukotriene/prostaglandin inflammation.NSB	Lymphocyte trafficking.PAX	-0.112982239	0.286287438
Lymphocyte trafficking.NSB	Lymphocyte trafficking.PAX	-0.211492939	0.044172528
MHC class I presentation.NSB	Lymphocyte trafficking.PAX	-0.33540872	0.001153831
MHC class II presentation.NSB	Lymphocyte trafficking.PAX	-0.186153391	0.077275251
Mononuclear cell migration.NSB	Lymphocyte trafficking.PAX	-0.30879373	0.002900156
Myeloid activation.NSB	Lymphocyte trafficking.PAX	-0.273600806	0.008685808
Myeloid inflammation.NSB	Lymphocyte trafficking.PAX	-0.297455606	0.004190732
NF-kappaB signaling.NSB	Lymphocyte trafficking.PAX	-0.247999425	0.017777763
NK cell activity.NSB	Lymphocyte trafficking.PAX	-0.170314533	0.106515797
Nod-like receptor signaling.NSB	Lymphocyte trafficking.PAX	-0.334446254	0.001194665
Phagocytosis.NSB	Lymphocyte trafficking.PAX	-0.260092157	0.012780329
RNA sensing.NSB	Lymphocyte trafficking.PAX	-0.358174954	0.000490399
T cell receptor signaling.NSB	Lymphocyte trafficking.PAX	-0.153388123	0.146610794
Toll-like receptor signaling.NSB	Lymphocyte trafficking.PAX	-0.287260982	0.005764964
TNF signaling.NSB	Lymphocyte trafficking.PAX	-0.338430994	0.001033711
Treg differentiation.NSB	Lymphocyte trafficking.PAX	-0.247101422	0.018208284
Type I interferon signaling.NSB	Lymphocyte trafficking.PAX	-0.322693849	0.001810631
Type II interferon signaling.NSB	Lymphocyte trafficking.PAX	-0.332551067	0.001278931
Type III interferon signaling.NSB	Lymphocyte trafficking.PAX	-0.320600906	0.001946488
Adaptive immune response.NSB	MHC class I presentation.PAX	0.019422995	0.855002465
Innate immune cell activation.NSB	MHC class I presentation.PAX	0.021621228	0.838802148
Interferon response.NSB	MHC class I presentation.PAX	0.26001683	0.012807212
B cell receptor signaling.NSB	MHC class I presentation.PAX	-0.129417114	0.221464384
Chemokine signaling.NSB	MHC class I presentation.PAX	0.056631525	0.59390175
Coagulation.NSB	MHC class I presentation.PAX	-0.1018544	0.336703645
Complement system.NSB	MHC class I presentation.PAX	-0.087800733	0.407904365
Immune exhaustion.NSB	MHC class I presentation.PAX	0.154237984	0.144359452
Immune memory.NSB	MHC class I presentation.PAX	-0.054111372	0.610452719
Inflammasomes.NSB	MHC class I presentation.PAX	0.053665435	0.613402215
JAK-STAT signaling.NSB	MHC class I presentation.PAX	0.077843201	0.463298974
Leukotriene/prostaglandin inflammation.NSB	MHC class I presentation.PAX	-0.200680011	0.056474853
Lymphocyte trafficking.NSB	MHC class I presentation.PAX	-0.172750129	0.101528861
MHC class I presentation.NSB	MHC class I presentation.PAX	0.218067074	0.037844821
MHC class II presentation.NSB	MHC class I presentation.PAX	-0.007743639	0.941925863
Mononuclear cell migration.NSB	MHC class I presentation.PAX	0.111909631	0.290916187
Myeloid activation.NSB	MHC class I presentation.PAX	-0.058786486	0.579911408
Myeloid inflammation.NSB	MHC class I presentation.PAX	0.028504935	0.788533629
NF-kappaB signaling.NSB	MHC class I presentation.PAX	-0.037427688	0.724669376
NK cell activity.NSB	MHC class I presentation.PAX	-0.164370638	0.119487079
Nod-like receptor signaling.NSB	MHC class I presentation.PAX	0.213510373	0.042143556
Phagocytosis.NSB	MHC class I presentation.PAX	-0.028329211	0.789807086
RNA sensing.NSB	MHC class I presentation.PAX	0.402978208	7.48E-05
T cell receptor signaling.NSB	MHC class I presentation.PAX	-0.109154364	0.303031948
Toll-like receptor signaling.NSB	MHC class I presentation.PAX	0.106441993	0.315276627
TNF signaling.NSB	MHC class I presentation.PAX	0.186260811	0.077101537
Treg differentiation.NSB	MHC class I presentation.PAX	-0.005891429	0.955800507
Type I interferon signaling.NSB	MHC class I presentation.PAX	0.441037265	1.21E-05
Type II interferon signaling.NSB	MHC class I presentation.PAX	0.300434496	0.00380967
Type III interferon signaling.NSB	MHC class I presentation.PAX	0.227884183	0.02981825
Adaptive immune response.NSB	MHC class II presentation.PAX	0.195002637	0.063980434
Innate immune cell activation.NSB	MHC class II presentation.PAX	0.167567321	0.112367599
Interferon response.NSB	MHC class II presentation.PAX	0.297296843	0.004211963
B cell receptor signaling.NSB	MHC class II presentation.PAX	0.146481151	0.165896448
Chemokine signaling.NSB	MHC class II presentation.PAX	0.210399751	0.045305407
Coagulation.NSB	MHC class II presentation.PAX	0.095841457	0.366147524
Complement system.NSB	MHC class II presentation.PAX	0.11695688	0.26956346
Immune exhaustion.NSB	MHC class II presentation.PAX	0.206283507	0.049789186
Immune memory.NSB	MHC class II presentation.PAX	0.190886063	0.069913701
Inflammasomes.NSB	MHC class II presentation.PAX	0.16270422	0.123333651
JAK-STAT signaling.NSB	MHC class II presentation.PAX	0.218889359	0.037109542
Leukotriene/prostaglandin inflammation.NSB	MHC class II presentation.PAX	-0.056185765	0.596814529
Lymphocyte trafficking.NSB	MHC class II presentation.PAX	0.112301861	0.289217848
MHC class I presentation.NSB	MHC class II presentation.PAX	0.275517328	0.008210129
MHC class II presentation.NSB	MHC class II presentation.PAX	0.220897092	0.035364349
Mononuclear cell migration.NSB	MHC class II presentation.PAX	0.165248351	0.117498563
Myeloid activation.NSB	MHC class II presentation.PAX	0.108802867	0.304600965
Myeloid inflammation.NSB	MHC class II presentation.PAX	0.123854606	0.242131898
NF-kappaB signaling.NSB	MHC class II presentation.PAX	0.197563475	0.060500381
NK cell activity.NSB	MHC class II presentation.PAX	0.082061141	0.439346403
Nod-like receptor signaling.NSB	MHC class II presentation.PAX	0.253983622	0.015126563
Phagocytosis.NSB	MHC class II presentation.PAX	0.108430388	0.306269418
RNA sensing.NSB	MHC class II presentation.PAX	0.38103372	0.000194402
T cell receptor signaling.NSB	MHC class II presentation.PAX	0.142762659	0.177026006
Toll-like receptor signaling.NSB	MHC class II presentation.PAX	0.195919741	0.062715917
TNF signaling.NSB	MHC class II presentation.PAX	0.255800285	0.014392675
Treg differentiation.NSB	MHC class II presentation.PAX	0.163168113	0.122253431
Type I interferon signaling.NSB	MHC class II presentation.PAX	0.362852843	0.000408049
Type II interferon signaling.NSB	MHC class II presentation.PAX	0.339325368	0.001000412
Type III interferon signaling.NSB	MHC class II presentation.PAX	0.361094765	0.000437381
Adaptive immune response.NSB	Mononuclear cell migration.PAX	-0.093321205	0.378944204
Innate immune cell activation.NSB	Mononuclear cell migration.PAX	-0.09086606	0.391666936
Interferon response.NSB	Mononuclear cell migration.PAX	0.108992962	0.30375176
B cell receptor signaling.NSB	Mononuclear cell migration.PAX	-0.205516355	0.050663993
Chemokine signaling.NSB	Mononuclear cell migration.PAX	-0.069118904	0.515035668
Coagulation.NSB	Mononuclear cell migration.PAX	-0.185769803	0.077898133
Complement system.NSB	Mononuclear cell migration.PAX	-0.190309452	0.070779131
Immune exhaustion.NSB	Mononuclear cell migration.PAX	0.039625229	0.709206736
Immune memory.NSB	Mononuclear cell migration.PAX	-0.162563963	0.123661692
Inflammasomes.NSB	Mononuclear cell migration.PAX	-0.059084497	0.577988698
JAK-STAT signaling.NSB	Mononuclear cell migration.PAX	-0.044892366	0.672631645
Leukotriene/prostaglandin inflammation.NSB	Mononuclear cell migration.PAX	-0.224711522	0.032238074
Lymphocyte trafficking.NSB	Mononuclear cell migration.PAX	-0.252970772	0.015549629
MHC class I presentation.NSB	Mononuclear cell migration.PAX	0.079135493	0.455885354
MHC class II presentation.NSB	Mononuclear cell migration.PAX	-0.115700441	0.274777338
Mononuclear cell migration.NSB	Mononuclear cell migration.PAX	-0.021701414	0.838212429
Myeloid activation.NSB	Mononuclear cell migration.PAX	-0.152838087	0.148081885
Myeloid inflammation.NSB	Mononuclear cell migration.PAX	-0.105498016	0.319612015
NF-kappaB signaling.NSB	Mononuclear cell migration.PAX	-0.132859863	0.209313287
NK cell activity.NSB	Mononuclear cell migration.PAX	-0.239411372	0.022276797
Nod-like receptor signaling.NSB	Mononuclear cell migration.PAX	0.08996002	0.39642572
Phagocytosis.NSB	Mononuclear cell migration.PAX	-0.128150441	0.226057715
RNA sensing.NSB	Mononuclear cell migration.PAX	0.2362428	0.024166459
T cell receptor signaling.NSB	Mononuclear cell migration.PAX	-0.149026103	0.158583275
Toll-like receptor signaling.NSB	Mononuclear cell migration.PAX	0.030034227	0.777474764
TNF signaling.NSB	Mononuclear cell migration.PAX	0.078968967	0.456836986
Treg differentiation.NSB	Mononuclear cell migration.PAX	-0.076470401	0.471246258
Type I interferon signaling.NSB	Mononuclear cell migration.PAX	0.239697394	0.022112612
Type II interferon signaling.NSB	Mononuclear cell migration.PAX	0.141916755	0.179632443
Type III interferon signaling.NSB	Mononuclear cell migration.PAX	0.111344259	0.293375805
Adaptive immune response.NSB	Myeloid activation.PAX	-0.235562989	0.024589214
Innate immune cell activation.NSB	Myeloid activation.PAX	-0.223355927	0.033321332
Interferon response.NSB	Myeloid activation.PAX	-0.120530787	0.255099385
B cell receptor signaling.NSB	Myeloid activation.PAX	-0.320916505	0.00192543
Chemokine signaling.NSB	Myeloid activation.PAX	-0.205752934	0.050392874
Coagulation.NSB	Myeloid activation.PAX	-0.273900739	0.008609803
Complement system.NSB	Myeloid activation.PAX	-0.289593923	0.005364536
Immune exhaustion.NSB	Myeloid activation.PAX	-0.112556322	0.288119559
Immune memory.NSB	Myeloid activation.PAX	-0.299563192	0.003917791
Inflammasomes.NSB	Myeloid activation.PAX	-0.182944021	0.082611483
JAK-STAT signaling.NSB	Myeloid activation.PAX	-0.204732923	0.051570388
Leukotriene/prostaglandin inflammation.NSB	Myeloid activation.PAX	-0.233626586	0.025828082
Lymphocyte trafficking.NSB	Myeloid activation.PAX	-0.301455058	0.003686422
MHC class I presentation.NSB	Myeloid activation.PAX	-0.128899717	0.223332613
MHC class II presentation.NSB	Myeloid activation.PAX	-0.226240055	0.031052354
Mononuclear cell migration.NSB	Myeloid activation.PAX	-0.178964189	0.089632065
Myeloid activation.NSB	Myeloid activation.PAX	-0.244398412	0.019558734
Myeloid inflammation.NSB	Myeloid activation.PAX	-0.231986569	0.026918449
NF-kappaB signaling.NSB	Myeloid activation.PAX	-0.242695697	0.020452859
NK cell activity.NSB	Myeloid activation.PAX	-0.279048993	0.007393298
Nod-like receptor signaling.NSB	Myeloid activation.PAX	-0.104118021	0.32601855
Phagocytosis.NSB	Myeloid activation.PAX	-0.236014985	0.024307435
RNA sensing.NSB	Myeloid activation.PAX	-0.045773936	0.666580927
T cell receptor signaling.NSB	Myeloid activation.PAX	-0.224811152	0.032159643
Toll-like receptor signaling.NSB	Myeloid activation.PAX	-0.124334781	0.240296934
TNF signaling.NSB	Myeloid activation.PAX	-0.109321431	0.302288044
Treg differentiation.NSB	Myeloid activation.PAX	-0.210315615	0.045393586
Type I interferon signaling.NSB	Myeloid activation.PAX	-0.056503999	0.594734408
Type II interferon signaling.NSB	Myeloid activation.PAX	-0.116833514	0.270072421
Type III interferon signaling.NSB	Myeloid activation.PAX	-0.083831816	0.429503464
Adaptive immune response.NSB	Myeloid inflammation.PAX	-0.093712122	0.376941771
Innate immune cell activation.NSB	Myeloid inflammation.PAX	-0.092892902	0.381145507
Interferon response.NSB	Myeloid inflammation.PAX	0.100106262	0.345105227
B cell receptor signaling.NSB	Myeloid inflammation.PAX	-0.191435716	0.069096703
Chemokine signaling.NSB	Myeloid inflammation.PAX	-0.065090363	0.539883276
Coagulation.NSB	Myeloid inflammation.PAX	-0.182719754	0.082995084
Complement system.NSB	Myeloid inflammation.PAX	-0.196721368	0.061627328
Immune exhaustion.NSB	Myeloid inflammation.PAX	0.033812825	0.750343962
Immune memory.NSB	Myeloid inflammation.PAX	-0.173167311	0.10069331
Inflammasomes.NSB	Myeloid inflammation.PAX	-0.07829988	0.46067158
JAK-STAT signaling.NSB	Myeloid inflammation.PAX	-0.041048697	0.699252755
Leukotriene/prostaglandin inflammation.NSB	Myeloid inflammation.PAX	-0.235421999	0.024677675
Lymphocyte trafficking.NSB	Myeloid inflammation.PAX	-0.233005263	0.026236669
MHC class I presentation.NSB	Myeloid inflammation.PAX	0.074580177	0.482308844
MHC class II presentation.NSB	Myeloid inflammation.PAX	-0.07521396	0.478584228
Mononuclear cell migration.NSB	Myeloid inflammation.PAX	-0.031287505	0.768444676
Myeloid activation.NSB	Myeloid inflammation.PAX	-0.153923589	0.145189251
Myeloid inflammation.NSB	Myeloid inflammation.PAX	-0.108530451	0.305820623
NF-kappaB signaling.NSB	Myeloid inflammation.PAX	-0.133630134	0.206660903
NK cell activity.NSB	Myeloid inflammation.PAX	-0.222979106	0.033627832
Nod-like receptor signaling.NSB	Myeloid inflammation.PAX	0.071731075	0.499242101
Phagocytosis.NSB	Myeloid inflammation.PAX	-0.14357587	0.17454652
RNA sensing.NSB	Myeloid inflammation.PAX	0.21429258	0.041378014
T cell receptor signaling.NSB	Myeloid inflammation.PAX	-0.131741202	0.213208353
Toll-like receptor signaling.NSB	Myeloid inflammation.PAX	0.033455907	0.752894313
TNF signaling.NSB	Myeloid inflammation.PAX	0.076372924	0.471813359
Treg differentiation.NSB	Myeloid inflammation.PAX	-0.076802943	0.469314377
Type I interferon signaling.NSB	Myeloid inflammation.PAX	0.197654496	0.060379584
Type II interferon signaling.NSB	Myeloid inflammation.PAX	0.135096781	0.201677082
Type III interferon signaling.NSB	Myeloid inflammation.PAX	0.11573222	0.274644635
Adaptive immune response.NSB	NF-kappaB signaling.PAX	-0.213813097	0.041845896
Innate immune cell activation.NSB	NF-kappaB signaling.PAX	-0.211854606	0.043802944
Interferon response.NSB	NF-kappaB signaling.PAX	-0.106160252	0.316566581
B cell receptor signaling.NSB	NF-kappaB signaling.PAX	-0.287073411	0.005798281
Chemokine signaling.NSB	NF-kappaB signaling.PAX	-0.198863284	0.058793922
Coagulation.NSB	NF-kappaB signaling.PAX	-0.281376341	0.006895
Complement system.NSB	NF-kappaB signaling.PAX	-0.274075625	0.008565756
Immune exhaustion.NSB	NF-kappaB signaling.PAX	-0.087309354	0.410543437
Immune memory.NSB	NF-kappaB signaling.PAX	-0.252926343	0.015568419
Inflammasomes.NSB	NF-kappaB signaling.PAX	-0.177970457	0.09145672
JAK-STAT signaling.NSB	NF-kappaB signaling.PAX	-0.204103785	0.052307894
Leukotriene/prostaglandin inflammation.NSB	NF-kappaB signaling.PAX	-0.18016143	0.087472133
Lymphocyte trafficking.NSB	NF-kappaB signaling.PAX	-0.287284207	0.005760851
MHC class I presentation.NSB	NF-kappaB signaling.PAX	-0.141344001	0.181413087
MHC class II presentation.NSB	NF-kappaB signaling.PAX	-0.204258334	0.052125925
Mononuclear cell migration.NSB	NF-kappaB signaling.PAX	-0.172605341	0.101820115
Myeloid activation.NSB	NF-kappaB signaling.PAX	-0.243584695	0.019981754
Myeloid inflammation.NSB	NF-kappaB signaling.PAX	-0.210745874	0.044944141
NF-kappaB signaling.NSB	NF-kappaB signaling.PAX	-0.208685155	0.047130674
NK cell activity.NSB	NF-kappaB signaling.PAX	-0.256346551	0.014178123
Nod-like receptor signaling.NSB	NF-kappaB signaling.PAX	-0.090877559	0.391606758
Phagocytosis.NSB	NF-kappaB signaling.PAX	-0.224035712	0.032774348
RNA sensing.NSB	NF-kappaB signaling.PAX	-0.027412941	0.796456088
T cell receptor signaling.NSB	NF-kappaB signaling.PAX	-0.200305423	0.056946792
Toll-like receptor signaling.NSB	NF-kappaB signaling.PAX	-0.123081396	0.245107
TNF signaling.NSB	NF-kappaB signaling.PAX	-0.098687381	0.35202014
Treg differentiation.NSB	NF-kappaB signaling.PAX	-0.192898718	0.066959631
Type I interferon signaling.NSB	NF-kappaB signaling.PAX	-0.017577052	0.868653365
Type II interferon signaling.NSB	NF-kappaB signaling.PAX	-0.096089416	0.36490299
Type III interferon signaling.NSB	NF-kappaB signaling.PAX	-0.121584938	0.25093635
Adaptive immune response.NSB	NK cell activity.PAX	0.012277998	0.908041009
Innate immune cell activation.NSB	NK cell activity.PAX	-0.001366396	0.98974395
Interferon response.NSB	NK cell activity.PAX	-0.127066493	0.230041167
B cell receptor signaling.NSB	NK cell activity.PAX	0.045453983	0.668774512
Chemokine signaling.NSB	NK cell activity.PAX	-0.000272101	0.997957578
Coagulation.NSB	NK cell activity.PAX	0.019309042	0.855843963
Complement system.NSB	NK cell activity.PAX	-0.018533002	0.861578967
Immune exhaustion.NSB	NK cell activity.PAX	0.105004442	0.321894036
Immune memory.NSB	NK cell activity.PAX	0.036624943	0.7303458
Inflammasomes.NSB	NK cell activity.PAX	-0.048420201	0.648547081
JAK-STAT signaling.NSB	NK cell activity.PAX	-0.019211546	0.856564063
Leukotriene/prostaglandin inflammation.NSB	NK cell activity.PAX	0.077952033	0.462672089
Lymphocyte trafficking.NSB	NK cell activity.PAX	0.087776719	0.408033105
MHC class I presentation.NSB	NK cell activity.PAX	-0.148951132	0.158795224
MHC class II presentation.NSB	NK cell activity.PAX	0.070353826	0.507537496
Mononuclear cell migration.NSB	NK cell activity.PAX	-0.038106598	0.719880203
Myeloid activation.NSB	NK cell activity.PAX	-0.004434299	0.966725131
Myeloid inflammation.NSB	NK cell activity.PAX	0.025146763	0.812962388
NF-kappaB signaling.NSB	NK cell activity.PAX	0.03114727	0.769453587
NK cell activity.NSB	NK cell activity.PAX	0.147884884	0.161832443
Nod-like receptor signaling.NSB	NK cell activity.PAX	-0.116765745	0.270352283
Phagocytosis.NSB	NK cell activity.PAX	-0.013379855	0.899829383
RNA sensing.NSB	NK cell activity.PAX	-0.185310718	0.078648886
T cell receptor signaling.NSB	NK cell activity.PAX	0.156141948	0.139410392
Toll-like receptor signaling.NSB	NK cell activity.PAX	-0.073460564	0.48892627
TNF signaling.NSB	NK cell activity.PAX	-0.100070742	0.345277287
Treg differentiation.NSB	NK cell activity.PAX	0.063441343	0.550221635
Type I interferon signaling.NSB	NK cell activity.PAX	-0.217960383	0.037941109
Type II interferon signaling.NSB	NK cell activity.PAX	-0.163319593	0.121902273
Type III interferon signaling.NSB	NK cell activity.PAX	-0.204567698	0.051763239
Adaptive immune response.NSB	Nod-like receptor signaling.PAX	-0.071742131	0.499175798
Innate immune cell activation.NSB	Nod-like receptor signaling.PAX	-0.058858163	0.57944869
Interferon response.NSB	Nod-like receptor signaling.PAX	0.14115257	0.182011093
B cell receptor signaling.NSB	Nod-like receptor signaling.PAX	-0.211847799	0.043809877
Chemokine signaling.NSB	Nod-like receptor signaling.PAX	-0.028662572	0.787391716
Coagulation.NSB	Nod-like receptor signaling.PAX	-0.156818415	0.137683284
Complement system.NSB	Nod-like receptor signaling.PAX	-0.140331848	0.184591212
Immune exhaustion.NSB	Nod-like receptor signaling.PAX	0.043365789	0.683158663
Immune memory.NSB	Nod-like receptor signaling.PAX	-0.149103594	0.158364423
Inflammasomes.NSB	Nod-like receptor signaling.PAX	-0.025351217	0.811469722
JAK-STAT signaling.NSB	Nod-like receptor signaling.PAX	-0.011407039	0.914538746
Leukotriene/prostaglandin inflammation.NSB	Nod-like receptor signaling.PAX	-0.208862055	0.046939587
Lymphocyte trafficking.NSB	Nod-like receptor signaling.PAX	-0.238960039	0.022537994
MHC class I presentation.NSB	Nod-like receptor signaling.PAX	0.093906751	0.375947206
MHC class II presentation.NSB	Nod-like receptor signaling.PAX	-0.107026519	0.312611215
Mononuclear cell migration.NSB	Nod-like receptor signaling.PAX	0.032933368	0.756632881
Myeloid activation.NSB	Nod-like receptor signaling.PAX	-0.11503561	0.277563408
Myeloid inflammation.NSB	Nod-like receptor signaling.PAX	-0.06552567	0.537170199
NF-kappaB signaling.NSB	Nod-like receptor signaling.PAX	-0.119184107	0.260486002
NK cell activity.NSB	Nod-like receptor signaling.PAX	-0.232752249	0.026404619
Nod-like receptor signaling.NSB	Nod-like receptor signaling.PAX	0.127622277	0.227992605
Phagocytosis.NSB	Nod-like receptor signaling.PAX	-0.09120983	0.389870311
RNA sensing.NSB	Nod-like receptor signaling.PAX	0.261902539	0.012148817
T cell receptor signaling.NSB	Nod-like receptor signaling.PAX	-0.182843443	0.082783344
Toll-like receptor signaling.NSB	Nod-like receptor signaling.PAX	0.048263366	0.649610388
TNF signaling.NSB	Nod-like receptor signaling.PAX	0.110826278	0.29564126
Treg differentiation.NSB	Nod-like receptor signaling.PAX	-0.088156951	0.405997435
Type I interferon signaling.NSB	Nod-like receptor signaling.PAX	0.272571304	0.008951193
Type II interferon signaling.NSB	Nod-like receptor signaling.PAX	0.150707967	0.15388368
Type III interferon signaling.NSB	Nod-like receptor signaling.PAX	0.13952886	0.187141238
Adaptive immune response.NSB	Phagocytosis.PAX	-0.178353694	0.090749589
Innate immune cell activation.NSB	Phagocytosis.PAX	-0.164289777	0.11967157
Interferon response.NSB	Phagocytosis.PAX	-0.008458939	0.936572056
B cell receptor signaling.NSB	Phagocytosis.PAX	-0.304594042	0.00332937
Chemokine signaling.NSB	Phagocytosis.PAX	-0.130680753	0.216947963
Coagulation.NSB	Phagocytosis.PAX	-0.241587676	0.021053335
Complement system.NSB	Phagocytosis.PAX	-0.256567622	0.014092086
Immune exhaustion.NSB	Phagocytosis.PAX	-0.035642912	0.737309759
Immune memory.NSB	Phagocytosis.PAX	-0.261971777	0.012125214
Inflammasomes.NSB	Phagocytosis.PAX	-0.143827062	0.17378581
JAK-STAT signaling.NSB	Phagocytosis.PAX	-0.12793743	0.226836674
Leukotriene/prostaglandin inflammation.NSB	Phagocytosis.PAX	-0.293809908	0.004703105
Lymphocyte trafficking.NSB	Phagocytosis.PAX	-0.293989072	0.004676679
MHC class I presentation.NSB	Phagocytosis.PAX	-0.022666964	0.831118467
MHC class II presentation.NSB	Phagocytosis.PAX	-0.156569244	0.138317553
Mononuclear cell migration.NSB	Phagocytosis.PAX	-0.097497277	0.357886117
Myeloid activation.NSB	Phagocytosis.PAX	-0.204081838	0.052333776
Myeloid inflammation.NSB	Phagocytosis.PAX	-0.179137864	0.089316147
NF-kappaB signaling.NSB	Phagocytosis.PAX	-0.208768954	0.047040075
NK cell activity.NSB	Phagocytosis.PAX	-0.265262155	0.011048637
Nod-like receptor signaling.NSB	Phagocytosis.PAX	-0.017598604	0.868493756
Phagocytosis.NSB	Phagocytosis.PAX	-0.181285663	0.085481695
RNA sensing.NSB	Phagocytosis.PAX	0.085897971	0.41817885
T cell receptor signaling.NSB	Phagocytosis.PAX	-0.203502834	0.05302043
Toll-like receptor signaling.NSB	Phagocytosis.PAX	-0.060800181	0.566977178
TNF signaling.NSB	Phagocytosis.PAX	-0.023323066	0.826305709
Treg differentiation.NSB	Phagocytosis.PAX	-0.169566318	0.108085505
Type I interferon signaling.NSB	Phagocytosis.PAX	0.091396566	0.388896457
Type II interferon signaling.NSB	Phagocytosis.PAX	0.001597968	0.988005911
Type III interferon signaling.NSB	Phagocytosis.PAX	0.010915631	0.918207372
Adaptive immune response.NSB	RNA sensing.PAX	0.051399903	0.628481188
Innate immune cell activation.NSB	RNA sensing.PAX	0.067461859	0.525184996
Interferon response.NSB	RNA sensing.PAX	0.300909245	0.003751887
B cell receptor signaling.NSB	RNA sensing.PAX	-0.10652141	0.314913632
Chemokine signaling.NSB	RNA sensing.PAX	0.097888547	0.355950926
Coagulation.NSB	RNA sensing.PAX	-0.050554708	0.634146365
Complement system.NSB	RNA sensing.PAX	-0.034932202	0.742362981
Immune exhaustion.NSB	RNA sensing.PAX	0.162294565	0.124293651
Immune memory.NSB	RNA sensing.PAX	-0.035010988	0.741802263
Inflammasomes.NSB	RNA sensing.PAX	0.083248192	0.432733753
JAK-STAT signaling.NSB	RNA sensing.PAX	0.100530588	0.343053931
Leukotriene/prostaglandin inflammation.NSB	RNA sensing.PAX	-0.160142819	0.129430487
Lymphocyte trafficking.NSB	RNA sensing.PAX	-0.146016255	0.167258886
MHC class I presentation.NSB	RNA sensing.PAX	0.253806881	0.015199662
MHC class II presentation.NSB	RNA sensing.PAX	0.011519278	0.913701067
Mononuclear cell migration.NSB	RNA sensing.PAX	0.169926872	0.107326853
Myeloid activation.NSB	RNA sensing.PAX	0.000647384	0.995140694
Myeloid inflammation.NSB	RNA sensing.PAX	0.07911257	0.456016284
NF-kappaB signaling.NSB	RNA sensing.PAX	-0.015851498	0.881448965
NK cell activity.NSB	RNA sensing.PAX	-0.156701338	0.13798103
Nod-like receptor signaling.NSB	RNA sensing.PAX	0.259379719	0.013036568
Phagocytosis.NSB	RNA sensing.PAX	0.040465328	0.70332609
RNA sensing.NSB	RNA sensing.PAX	0.433848376	1.74E-05
T cell receptor signaling.NSB	RNA sensing.PAX	-0.110729195	0.29606714
Toll-like receptor signaling.NSB	RNA sensing.PAX	0.160624906	0.12826575
TNF signaling.NSB	RNA sensing.PAX	0.225207507	0.031849215
Treg differentiation.NSB	RNA sensing.PAX	0.013503287	0.898910145
Type I interferon signaling.NSB	RNA sensing.PAX	0.481945423	1.32E-06
Type II interferon signaling.NSB	RNA sensing.PAX	0.329364722	0.001432835
Type III interferon signaling.NSB	RNA sensing.PAX	0.253307759	0.015407748
Adaptive immune response.NSB	T cell receptor signaling.PAX	0.074739662	0.48137013
Innate immune cell activation.NSB	T cell receptor signaling.PAX	0.088024754	0.406704508
Interferon response.NSB	T cell receptor signaling.PAX	-0.069857141	0.510546467
B cell receptor signaling.NSB	T cell receptor signaling.PAX	0.143136615	0.175882625
Chemokine signaling.NSB	T cell receptor signaling.PAX	0.063909491	0.547276912
Coagulation.NSB	T cell receptor signaling.PAX	0.1732419	0.10054449
Complement system.NSB	T cell receptor signaling.PAX	0.157961745	0.134801149
Immune exhaustion.NSB	T cell receptor signaling.PAX	-0.017830421	0.866777305
Immune memory.NSB	T cell receptor signaling.PAX	0.117241836	0.268390315
Inflammasomes.NSB	T cell receptor signaling.PAX	0.062157465	0.558336571
JAK-STAT signaling.NSB	T cell receptor signaling.PAX	0.040577858	0.702539696
Leukotriene/prostaglandin inflammation.NSB	T cell receptor signaling.PAX	0.140031095	0.185543328
Lymphocyte trafficking.NSB	T cell receptor signaling.PAX	0.192011686	0.068248876
MHC class I presentation.NSB	T cell receptor signaling.PAX	-0.054455382	0.608181622
MHC class II presentation.NSB	T cell receptor signaling.PAX	0.103218492	0.330238418
Mononuclear cell migration.NSB	T cell receptor signaling.PAX	0.060733478	0.567403434
Myeloid activation.NSB	T cell receptor signaling.PAX	0.151508275	0.151684286
Myeloid inflammation.NSB	T cell receptor signaling.PAX	0.109013231	0.303661305
NF-kappaB signaling.NSB	T cell receptor signaling.PAX	0.091166417	0.390096927
NK cell activity.NSB	T cell receptor signaling.PAX	0.189970647	0.071291653
Nod-like receptor signaling.NSB	T cell receptor signaling.PAX	-0.060862066	0.566581847
Phagocytosis.NSB	T cell receptor signaling.PAX	0.149986019	0.155888091
RNA sensing.NSB	T cell receptor signaling.PAX	-0.191521364	0.068970094
T cell receptor signaling.NSB	T cell receptor signaling.PAX	0.118922215	0.261542467
Toll-like receptor signaling.NSB	T cell receptor signaling.PAX	0.006018289	0.954849747
TNF signaling.NSB	T cell receptor signaling.PAX	-0.079379862	0.454490877
Treg differentiation.NSB	T cell receptor signaling.PAX	0.066699531	0.529887779
Type I interferon signaling.NSB	T cell receptor signaling.PAX	-0.180537562	0.086802147
Type II interferon signaling.NSB	T cell receptor signaling.PAX	-0.132232421	0.211491692
Type III interferon signaling.NSB	T cell receptor signaling.PAX	-0.040470654	0.703288858
Adaptive immune response.NSB	Toll-like receptor signaling.PAX	-0.185995961	0.077530406
Innate immune cell activation.NSB	Toll-like receptor signaling.PAX	-0.168810777	0.109688787
Interferon response.NSB	Toll-like receptor signaling.PAX	-0.050986564	0.631249058
B cell receptor signaling.NSB	Toll-like receptor signaling.PAX	-0.28103388	0.00696641
Chemokine signaling.NSB	Toll-like receptor signaling.PAX	-0.15985807	0.130122233
Coagulation.NSB	Toll-like receptor signaling.PAX	-0.224245486	0.032607089
Complement system.NSB	Toll-like receptor signaling.PAX	-0.232970381	0.026259769
Immune exhaustion.NSB	Toll-like receptor signaling.PAX	-0.076602627	0.470477584
Immune memory.NSB	Toll-like receptor signaling.PAX	-0.253604624	0.015283689
Inflammasomes.NSB	Toll-like receptor signaling.PAX	-0.1351608	0.201461519
JAK-STAT signaling.NSB	Toll-like receptor signaling.PAX	-0.144548173	0.171615531
Leukotriene/prostaglandin inflammation.NSB	Toll-like receptor signaling.PAX	-0.22521243	0.031845376
Lymphocyte trafficking.NSB	Toll-like receptor signaling.PAX	-0.277692857	0.007698068
MHC class I presentation.NSB	Toll-like receptor signaling.PAX	-0.071925844	0.498074722
MHC class II presentation.NSB	Toll-like receptor signaling.PAX	-0.176473575	0.094260503
Mononuclear cell migration.NSB	Toll-like receptor signaling.PAX	-0.103486225	0.328978811
Myeloid activation.NSB	Toll-like receptor signaling.PAX	-0.187175978	0.075634221
Myeloid inflammation.NSB	Toll-like receptor signaling.PAX	-0.175126429	0.096841329
NF-kappaB signaling.NSB	Toll-like receptor signaling.PAX	-0.211822317	0.043835836
NK cell activity.NSB	Toll-like receptor signaling.PAX	-0.259927347	0.012839213
Nod-like receptor signaling.NSB	Toll-like receptor signaling.PAX	-0.037554323	0.723775259
Phagocytosis.NSB	Toll-like receptor signaling.PAX	-0.181864891	0.084470321
RNA sensing.NSB	Toll-like receptor signaling.PAX	0.026235536	0.805021354
T cell receptor signaling.NSB	Toll-like receptor signaling.PAX	-0.218291103	0.0376433
Toll-like receptor signaling.NSB	Toll-like receptor signaling.PAX	-0.053887384	0.611933437
TNF signaling.NSB	Toll-like receptor signaling.PAX	-0.052105785	0.623766212
Treg differentiation.NSB	Toll-like receptor signaling.PAX	-0.160903006	0.127597506
Type I interferon signaling.NSB	Toll-like receptor signaling.PAX	-0.00385964	0.971035358
Type II interferon signaling.NSB	Toll-like receptor signaling.PAX	-0.063363315	0.550713191
Type III interferon signaling.NSB	Toll-like receptor signaling.PAX	-0.003152972	0.976336845
Adaptive immune response.NSB	TNF signaling.PAX	-0.126443561	0.232352484
Innate immune cell activation.NSB	TNF signaling.PAX	-0.116007592	0.273496536
Interferon response.NSB	TNF signaling.PAX	0.051378444	0.628624757
B cell receptor signaling.NSB	TNF signaling.PAX	-0.226499306	0.030854942
Chemokine signaling.NSB	TNF signaling.PAX	-0.108940587	0.303985578
Coagulation.NSB	TNF signaling.PAX	-0.189973689	0.071287037
Complement system.NSB	TNF signaling.PAX	-0.178348558	0.090759037
Immune exhaustion.NSB	TNF signaling.PAX	-0.032880232	0.757013366
Immune memory.NSB	TNF signaling.PAX	-0.201197166	0.055828562
Inflammasomes.NSB	TNF signaling.PAX	-0.074301151	0.483953526
JAK-STAT signaling.NSB	TNF signaling.PAX	-0.070288892	0.507930356
Leukotriene/prostaglandin inflammation.NSB	TNF signaling.PAX	-0.175346694	0.096415595
Lymphocyte trafficking.NSB	TNF signaling.PAX	-0.2811476	0.006942625
MHC class I presentation.NSB	TNF signaling.PAX	0.011633789	0.912846532
MHC class II presentation.NSB	TNF signaling.PAX	-0.176453382	0.094298785
Mononuclear cell migration.NSB	TNF signaling.PAX	-0.03937246	0.710979457
Myeloid activation.NSB	TNF signaling.PAX	-0.157726112	0.135391357
Myeloid inflammation.NSB	TNF signaling.PAX	-0.134679552	0.203086017
NF-kappaB signaling.NSB	TNF signaling.PAX	-0.156369536	0.138827509
NK cell activity.NSB	TNF signaling.PAX	-0.256154034	0.014253418
Nod-like receptor signaling.NSB	TNF signaling.PAX	0.05152064	0.627673652
Phagocytosis.NSB	TNF signaling.PAX	-0.148305679	0.160628694
RNA sensing.NSB	TNF signaling.PAX	0.152483758	0.149035409
T cell receptor signaling.NSB	TNF signaling.PAX	-0.202510625	0.05421431
Toll-like receptor signaling.NSB	TNF signaling.PAX	0.001254234	0.990585792
TNF signaling.NSB	TNF signaling.PAX	0.041699376	0.694719452
Treg differentiation.NSB	TNF signaling.PAX	-0.126453863	0.232314127
Type I interferon signaling.NSB	TNF signaling.PAX	0.142366048	0.178244589
Type II interferon signaling.NSB	TNF signaling.PAX	0.055918951	0.598561056
Type III interferon signaling.NSB	TNF signaling.PAX	0.077315473	0.466345324
Adaptive immune response.NSB	Treg differentiation.PAX	0.186387951	0.076896335
Innate immune cell activation.NSB	Treg differentiation.PAX	0.201867533	0.054999826
Interferon response.NSB	Treg differentiation.PAX	0.119252147	0.260212003
B cell receptor signaling.NSB	Treg differentiation.PAX	0.233455673	0.025939933
Chemokine signaling.NSB	Treg differentiation.PAX	0.196075963	0.062502554
Coagulation.NSB	Treg differentiation.PAX	0.277182423	0.007815615
Complement system.NSB	Treg differentiation.PAX	0.265427319	0.01099687
Immune exhaustion.NSB	Treg differentiation.PAX	0.031761324	0.765038685
Immune memory.NSB	Treg differentiation.PAX	0.216313095	0.03945397
Inflammasomes.NSB	Treg differentiation.PAX	0.2122043	0.043448041
JAK-STAT signaling.NSB	Treg differentiation.PAX	0.187328859	0.0753913
Leukotriene/prostaglandin inflammation.NSB	Treg differentiation.PAX	0.149867435	0.156219181
Lymphocyte trafficking.NSB	Treg differentiation.PAX	0.251372062	0.016238233
MHC class I presentation.NSB	Treg differentiation.PAX	0.136020522	0.198582671
MHC class II presentation.NSB	Treg differentiation.PAX	0.141022151	0.182419325
Mononuclear cell migration.NSB	Treg differentiation.PAX	0.170672958	0.105770163
Myeloid activation.NSB	Treg differentiation.PAX	0.253273554	0.015422098
Myeloid inflammation.NSB	Treg differentiation.PAX	0.215099881	0.04060009
NF-kappaB signaling.NSB	Treg differentiation.PAX	0.205186581	0.051043914
NK cell activity.NSB	Treg differentiation.PAX	0.190022282	0.07121335
Nod-like receptor signaling.NSB	Treg differentiation.PAX	0.116927401	0.26968502
Phagocytosis.NSB	Treg differentiation.PAX	0.239926044	0.021982106
RNA sensing.NSB	Treg differentiation.PAX	0.049853007	0.638865809
T cell receptor signaling.NSB	Treg differentiation.PAX	0.140347339	0.184542269
Toll-like receptor signaling.NSB	Treg differentiation.PAX	0.155549876	0.140935438
TNF signaling.NSB	Treg differentiation.PAX	0.102163328	0.335232492
Treg differentiation.NSB	Treg differentiation.PAX	0.168807547	0.109695682
Type I interferon signaling.NSB	Treg differentiation.PAX	0.043809201	0.680094612
Type II interferon signaling.NSB	Treg differentiation.PAX	0.066235507	0.532760596
Type III interferon signaling.NSB	Treg differentiation.PAX	0.171655512	0.103747018
Adaptive immune response.NSB	Type I interferon signaling.PAX	0.123268359	0.244385315
Innate immune cell activation.NSB	Type I interferon signaling.PAX	0.130707605	0.216852701
Interferon response.NSB	Type I interferon signaling.PAX	0.372637813	0.000275265
B cell receptor signaling.NSB	Type I interferon signaling.PAX	-0.021681192	0.838361141
Chemokine signaling.NSB	Type I interferon signaling.PAX	0.172971584	0.101084648
Coagulation.NSB	Type I interferon signaling.PAX	-0.005266912	0.960481853
Complement system.NSB	Type I interferon signaling.PAX	0.019072924	0.857588118
Immune exhaustion.NSB	Type I interferon signaling.PAX	0.233695736	0.025782945
Immune memory.NSB	Type I interferon signaling.PAX	0.055352893	0.602273913
Inflammasomes.NSB	Type I interferon signaling.PAX	0.137222605	0.194607145
JAK-STAT signaling.NSB	Type I interferon signaling.PAX	0.172801112	0.10142646
Leukotriene/prostaglandin inflammation.NSB	Type I interferon signaling.PAX	-0.165063829	0.117914475
Lymphocyte trafficking.NSB	Type I interferon signaling.PAX	-0.052968131	0.618026633
MHC class I presentation.NSB	Type I interferon signaling.PAX	0.326693894	0.001574561
MHC class II presentation.NSB	Type I interferon signaling.PAX	0.127443638	0.228649651
Mononuclear cell migration.NSB	Type I interferon signaling.PAX	0.224037596	0.032772842
Myeloid activation.NSB	Type I interferon signaling.PAX	0.05436991	0.608745552
Myeloid inflammation.NSB	Type I interferon signaling.PAX	0.164449748	0.119306793
NF-kappaB signaling.NSB	Type I interferon signaling.PAX	0.048411003	0.648609419
NK cell activity.NSB	Type I interferon signaling.PAX	-0.070213969	0.508383837
Nod-like receptor signaling.NSB	Type I interferon signaling.PAX	0.295079948	0.004518611
Phagocytosis.NSB	Type I interferon signaling.PAX	0.093026076	0.38046022
RNA sensing.NSB	Type I interferon signaling.PAX	0.503408191	3.66E-07
T cell receptor signaling.NSB	Type I interferon signaling.PAX	-0.046090533	0.664413111
Toll-like receptor signaling.NSB	Type I interferon signaling.PAX	0.170397476	0.106342888
TNF signaling.NSB	Type I interferon signaling.PAX	0.255923895	0.014343881
Treg differentiation.NSB	Type I interferon signaling.PAX	0.076628207	0.470328955
Type I interferon signaling.NSB	Type I interferon signaling.PAX	0.60157828	2.86E-10
Type II interferon signaling.NSB	Type I interferon signaling.PAX	0.424307638	2.77E-05
Type III interferon signaling.NSB	Type I interferon signaling.PAX	0.277489138	0.007744794
Adaptive immune response.NSB	Type II interferon signaling.PAX	0.112893606	0.286668061
Innate immune cell activation.NSB	Type II interferon signaling.PAX	0.113834951	0.282642717
Interferon response.NSB	Type II interferon signaling.PAX	0.353425932	0.000589342
B cell receptor signaling.NSB	Type II interferon signaling.PAX	-0.018439882	0.86226762
Chemokine signaling.NSB	Type II interferon signaling.PAX	0.147795438	0.162089177
Coagulation.NSB	Type II interferon signaling.PAX	-0.007976589	0.940182009
Complement system.NSB	Type II interferon signaling.PAX	0.008612693	0.935421611
Immune exhaustion.NSB	Type II interferon signaling.PAX	0.213466889	0.042186457
Immune memory.NSB	Type II interferon signaling.PAX	0.058104337	0.584323571
Inflammasomes.NSB	Type II interferon signaling.PAX	0.138379815	0.190834561
JAK-STAT signaling.NSB	Type II interferon signaling.PAX	0.168692893	0.109940599
Leukotriene/prostaglandin inflammation.NSB	Type II interferon signaling.PAX	-0.151950897	0.150478033
Lymphocyte trafficking.NSB	Type II interferon signaling.PAX	-0.070317268	0.507758659
MHC class I presentation.NSB	Type II interferon signaling.PAX	0.303582529	0.003440891
MHC class II presentation.NSB	Type II interferon signaling.PAX	0.093641433	0.377303395
Mononuclear cell migration.NSB	Type II interferon signaling.PAX	0.198984241	0.058637142
Myeloid activation.NSB	Type II interferon signaling.PAX	0.035340685	0.739457278
Myeloid inflammation.NSB	Type II interferon signaling.PAX	0.12974865	0.22027307
NF-kappaB signaling.NSB	Type II interferon signaling.PAX	0.049121879	0.643798512
NK cell activity.NSB	Type II interferon signaling.PAX	-0.084139133	0.427808052
Nod-like receptor signaling.NSB	Type II interferon signaling.PAX	0.28656816	0.005888876
Phagocytosis.NSB	Type II interferon signaling.PAX	0.069471532	0.512888834
RNA sensing.NSB	Type II interferon signaling.PAX	0.484913172	1.11E-06
T cell receptor signaling.NSB	Type II interferon signaling.PAX	-0.043693594	0.68089298
Toll-like receptor signaling.NSB	Type II interferon signaling.PAX	0.168837293	0.109632209
TNF signaling.NSB	Type II interferon signaling.PAX	0.248062839	0.017747696
Treg differentiation.NSB	Type II interferon signaling.PAX	0.075089109	0.479316728
Type I interferon signaling.NSB	Type II interferon signaling.PAX	0.550250653	1.60E-08
Type II interferon signaling.NSB	Type II interferon signaling.PAX	0.397957669	9.37E-05
Type III interferon signaling.NSB	Type II interferon signaling.PAX	0.291013079	0.005133209
Adaptive immune response.NSB	Type III interferon signaling.PAX	0.104844608	0.322635257
Innate immune cell activation.NSB	Type III interferon signaling.PAX	0.07927136	0.455109743
Interferon response.NSB	Type III interferon signaling.PAX	0.252523349	0.015739752
B cell receptor signaling.NSB	Type III interferon signaling.PAX	0.044920013	0.67244157
Chemokine signaling.NSB	Type III interferon signaling.PAX	0.107592428	0.310044637
Coagulation.NSB	Type III interferon signaling.PAX	-0.01956718	0.853937942
Complement system.NSB	Type III interferon signaling.PAX	0.012166481	0.908872649
Immune exhaustion.NSB	Type III interferon signaling.PAX	0.169026666	0.10922879
Immune memory.NSB	Type III interferon signaling.PAX	0.109535046	0.301338618
Inflammasomes.NSB	Type III interferon signaling.PAX	0.105058394	0.321644086
JAK-STAT signaling.NSB	Type III interferon signaling.PAX	0.146782087	0.165018902
Leukotriene/prostaglandin inflammation.NSB	Type III interferon signaling.PAX	-0.120637936	0.254674095
Lymphocyte trafficking.NSB	Type III interferon signaling.PAX	0.011487359	0.91393928
MHC class I presentation.NSB	Type III interferon signaling.PAX	0.195949004	0.062675905
MHC class II presentation.NSB	Type III interferon signaling.PAX	0.122109538	0.248882077
Mononuclear cell migration.NSB	Type III interferon signaling.PAX	0.122047684	0.249123688
Myeloid activation.NSB	Type III interferon signaling.PAX	0.010105122	0.924261966
Myeloid inflammation.NSB	Type III interferon signaling.PAX	0.076199687	0.472822128
NF-kappaB signaling.NSB	Type III interferon signaling.PAX	0.063982225	0.546820094
NK cell activity.NSB	Type III interferon signaling.PAX	0.01765042	0.868110043
Nod-like receptor signaling.NSB	Type III interferon signaling.PAX	0.19640682	0.062052629
Phagocytosis.NSB	Type III interferon signaling.PAX	0.012423424	0.906956643
RNA sensing.NSB	Type III interferon signaling.PAX	0.35529945	0.00054831
T cell receptor signaling.NSB	Type III interferon signaling.PAX	0.02468233	0.816355573
Toll-like receptor signaling.NSB	Type III interferon signaling.PAX	0.103493315	0.3289455
TNF signaling.NSB	Type III interferon signaling.PAX	0.172710344	0.101608828
Treg differentiation.NSB	Type III interferon signaling.PAX	0.095017653	0.370300952
Type I interferon signaling.NSB	Type III interferon signaling.PAX	0.386314436	0.000155449
Type II interferon signaling.NSB	Type III interferon signaling.PAX	0.295575522	0.004448387
Type III interferon signaling.NSB	Type III interferon signaling.PAX	0.2362994	0.024131542
