# Supplementary material for: Age-associated differences in mucosal and systemic host responses to SARS-CoV-2 infection
Source: Nat Commun. 2025 Mar 10;16:2383. doi: 10.1038/s41467-025-57655-3 (PMC11894178; doi:10.1038/s41467-025-57655-3)
Supplement: Supplementary file 14 — Source Data [file 41467_2025_57655_MOESM14_ESM.zip › Source_Data/Figure_S3.xlsx]

## Sheet: FigS3_URT_0to5
EnsemblID

## Sheet: FigS3_URT_6to13
EnsemblID

## Sheet: FigS3_URT_14to20
EnsemblID
